# Supplementary material for: 2-Amino-5-chloro­pyridinium salicylate
Source: Acta Crystallogr Sect E Struct Rep Online. 2010 May 22;66(Pt 6):o1418–9. doi: 10.1107/S1600536810018210 (PMC2979380; doi:10.1107/S1600536810018210)
Supplement: Supplementary file 2 [file e-66-o1418-Isup2.hkl]

#
# h,k,l, Fc-squared, Fo-squared, sigma(Fo-squared) and status flag
#
data_I
_shelx_title ' h59m in P2(1)/c (100K)'
_shelx_refln_list_code          4
_shelx_F_calc_maximum      118.40
_exptl_crystal_F_000       552.00
_reflns_d_resolution_high  0.6185
 
loop_
 _symmetry_equiv_pos_as_xyz
 'x, y, z'
 '-x, y+1/2, -z+1/2'
 '-x, -y, -z'
 'x, -y-1/2, z-1/2'
 
_cell_length_a     6.7403
_cell_length_b    14.5574
_cell_length_c    13.2857
_cell_angle_alpha  90.000
_cell_angle_beta  115.550
_cell_angle_gamma  90.000
 
_shelx_F_squared_multiplier     1.000
 
loop_
 _refln_index_h
 _refln_index_k
 _refln_index_l
 _refln_F_squared_calc
 _refln_F_squared_meas
 _refln_F_squared_sigma
 _refln_observed_status
   4   0   0      140.38      180.89      2.91 o
   5   0   0     2509.27     2446.94     55.57 o
   6   0   0      248.49      192.24      7.24 o
   7   0   0      334.19      327.90     11.22 o
   8   0   0      662.67      672.05     19.85 o
   9   0   0        4.72        5.84      2.76 o
   2   1   0       15.30       22.07      1.13 o
   3   1   0      213.64      258.90      3.03 o
   4   1   0      612.78      612.63      7.50 o
   5   1   0        5.74        6.73      1.79 o
   6   1   0      168.99      169.80      4.99 o
   7   1   0      258.72      245.38      6.52 o
   8   1   0        0.17        0.30      1.43 o
   9   1   0        5.73        7.23      2.02 o
   0   2   0       58.15       45.27      1.89 o
   1   2   0      721.52      777.21     13.32 o
   2   2   0       97.01       99.31      3.02 o
   3   2   0       21.65       16.62      0.62 o
   4   2   0      567.95      609.79     10.51 o
   5   2   0      223.33      179.49      2.84 o
   6   2   0       20.41       19.40      1.83 o
   7   2   0       12.49       14.61      1.93 o
   8   2   0      121.33      120.80      4.80 o
   9   2   0       40.81       34.78      3.31 o
   1   3   0      273.04      264.89      5.30 o
   2   3   0     1580.55     1638.32     26.67 o
   3   3   0      817.01      876.77     10.22 o
   4   3   0       24.15       30.65      1.52 o
   5   3   0       26.82       19.69      1.21 o
   6   3   0      540.47      578.29     18.18 o
   7   3   0      483.85      454.39     10.09 o
   8   3   0        0.05        0.11      1.32 o
   9   3   0        0.58        0.96      1.78 o
   0   4   0      821.06      928.74     23.21 o
   1   4   0     2090.01     2340.16     39.29 o
   2   4   0      248.05      149.68      4.41 o
   3   4   0        4.06        8.40      0.53 o
   4   4   0      288.13      299.42     21.12 o
   5   4   0      749.14      712.54     10.52 o
   6   4   0      539.12      526.79      9.92 o
   7   4   0      228.11      205.76      6.04 o
   8   4   0      199.79      193.13      6.31 o
   9   4   0      260.42      280.62      8.46 o
   2   5   0       41.90       43.71      3.46 o
   3   5   0      742.93      849.40      9.17 o
   4   5   0      462.80      441.54      6.63 o
   5   5   0      122.71      115.90      2.96 o
   6   5   0      315.96      264.04      5.08 o
   7   5   0       49.66       54.88      3.29 o
   8   5   0        0.08       -1.46      1.46 o
   9   5   0      218.49      224.19      7.50 o
   0   6   0      872.45      857.59     22.59 o
   1   6   0      900.56     1032.68     21.36 o
   2   6   0      122.97      133.15      1.90 o
   3   6   0      527.13      533.46      5.61 o
   4   6   0       13.18       12.20      1.32 o
   5   6   0      161.72      148.89      3.58 o
   6   6   0       48.83       47.52      2.15 o
   7   6   0       36.38       33.17      3.41 o
   8   6   0      517.77      522.70     18.17 o
   9   6   0        0.74        3.98      2.05 o
   1   7   0      731.90      750.77     10.80 o
   2   7   0     1679.72     1799.10     14.80 o
   3   7   0      193.14      190.53      2.63 o
   4   7   0      555.75      562.57      6.06 o
   5   7   0      207.29      188.96      4.27 o
   6   7   0      264.82      260.65      5.42 o
   7   7   0      368.81      385.64      6.98 o
   8   7   0       51.27       52.54      3.86 o
   9   7   0       28.66       29.26      3.33 o
   0   8   0      208.60      174.42      3.72 o
   1   8   0        4.50        6.70      1.52 o
   2   8   0       27.68       30.31      1.11 o
   3   8   0       61.23       45.82      1.30 o
   4   8   0       61.12       56.52      1.49 o
   5   8   0      199.75      195.49      3.86 o
   6   8   0      117.11      118.58      2.93 o
   7   8   0      128.46      129.77      3.12 o
   8   8   0       22.94       25.65      2.21 o
   9   8   0       33.80       32.94      2.74 o
   1   9   0        5.89        7.23      0.64 o
   2   9   0      723.25      727.68      8.58 o
   3   9   0      208.65      214.27      3.86 o
   4   9   0       78.37       78.94      1.95 o
   5   9   0       10.26        8.62      1.07 o
   6   9   0      293.10      287.18      6.04 o
   7   9   0      369.84      385.25     10.59 o
   8   9   0       13.52       11.79      2.49 o
   9   9   0      146.00      142.73      4.86 o
   0  10   0     1459.59     1431.78     22.98 o
   1  10   0      192.56      195.76      2.79 o
   2  10   0      202.30      223.15      3.05 o
   3  10   0      249.55      238.47      3.28 o
   4  10   0      313.51      309.49      5.06 o
   5  10   0      905.50      920.42     13.58 o
   6  10   0       25.91       26.11      2.74 o
   7  10   0      119.84      124.16      3.35 o
   8  10   0      536.03      558.43     10.54 o
   1  11   0        9.77        7.14      0.68 o
   2  11   0      137.14      131.65      3.30 o
   3  11   0       36.47       32.57      1.26 o
   4  11   0        4.03        4.31      0.92 o
   5  11   0       55.09       60.31      1.96 o
   6  11   0       53.48       47.54      2.71 o
   7  11   0        8.47        6.90      1.30 o
   8  11   0        4.80        5.98      1.69 o
   0  12   0      549.66      541.97      9.43 o
   1  12   0      222.15      229.37      3.41 o
   2  12   0       11.71       15.05      1.12 o
   3  12   0        0.06        0.02      0.63 o
   4  12   0      545.46      556.37      8.20 o
   5  12   0       26.78       26.16      1.93 o
   6  12   0       15.27       15.29      1.84 o
   7  12   0        1.58        0.52      1.21 o
   8  12   0       33.65       35.74      2.23 o
   1  13   0        2.84       -0.55      0.64 o
   2  13   0      587.48      593.39      7.78 o
   3  13   0        2.57        1.18      0.73 o
   4  13   0      467.86      469.75      7.44 o
   5  13   0        0.43       -0.92      0.92 o
   6  13   0       45.98       50.77      3.05 o
   7  13   0       12.04        9.45      1.93 o
   8  13   0        6.41        8.31      2.27 o
   0  14   0      109.77      109.18      3.71 o
   1  14   0      102.86      100.98      3.07 o
   2  14   0      132.51      131.16      3.03 o
   3  14   0       88.37       92.55      2.60 o
   4  14   0      250.51      249.10      5.05 o
   5  14   0       38.51       37.41      2.06 o
   6  14   0       58.81       63.41      3.56 o
   7  14   0       58.97       52.75      4.31 o
   1  15   0      166.94      170.07      5.79 o
   2  15   0        3.36        1.80      1.24 o
   3  15   0      491.97      504.39     12.84 o
   4  15   0      149.02      152.25      4.45 o
   5  15   0        6.54        6.67      1.38 o
   6  15   0      205.89      205.85      6.40 o
   7  15   0       16.77       14.06      2.12 o
   0  16   0     1962.21     2073.93     51.61 o
   1  16   0       18.93       18.36      2.01 o
   2  16   0       37.35       38.56      2.21 o
   3  16   0      247.43      254.11     10.62 o
   4  16   0        5.84        4.02      1.38 o
   5  16   0      210.16      216.22      5.24 o
   6  16   0        2.07        2.09      1.75 o
   7  16   0       21.44       26.90      3.10 o
   1  17   0      152.68      162.79      9.61 o
   2  17   0       10.58       12.43      1.71 o
   3  17   0       40.28       41.06      2.87 o
   4  17   0       50.85       49.10      3.09 o
   5  17   0      188.38      201.15      5.19 o
   6  17   0       45.46       42.58      6.60 o
   0  18   0        0.02       -0.15      2.41 o
   1  18   0        4.57        5.84      1.88 o
   2  18   0      149.72      148.29      4.48 o
   3  18   0        1.42       -0.82      1.40 o
   4  18   0       47.77       47.83      3.14 o
   5  18   0       53.22       48.17      2.81 o
   6  18   0        0.68        0.03      2.01 o
   1  19   0      233.06      242.98      8.54 o
   2  19   0      131.17      139.36      4.50 o
   3  19   0        6.55        5.48      1.73 o
   4  19   0       99.52      101.55      6.97 o
   5  19   0        9.04       11.87      2.72 o
   0  20   0       16.54       16.33      4.33 o
   1  20   0       36.14       42.51      4.06 o
   2  20   0       11.40       13.08      1.99 o
   3  20   0       12.71       16.22      2.70 o
   4  20   0        2.64        1.97      1.64 o
   5  20   0      211.27      215.24      5.57 o
   1  21   0        5.07        4.48      2.32 o
   2  21   0        7.24        3.59      2.17 o
   3  21   0        0.61       -0.38      1.92 o
   4  21   0       53.28       57.06      5.03 o
   0  22   0      106.19      111.28      9.21 o
   1  22   0        5.16        2.92      2.21 o
   2  22   0       31.30       21.28      4.89 o
   3  22   0       33.09       23.62      4.84 o
   1  23   0       23.17       26.60      3.48 o
   2  23   0      150.34      166.35     10.69 o
 -10   1   1      202.29      194.33      7.30 o
  -9   1   1       26.44       27.66      2.83 o
  -8   1   1       54.84       57.30      3.19 o
  -7   1   1      335.41      319.77      8.15 o
  -6   1   1      314.48      253.47      5.87 o
  -5   1   1      321.68      301.46      6.10 o
  -4   1   1       60.19       57.36      1.48 o
  -3   1   1      653.91      763.37      8.75 o
  -2   1   1     1540.25     1721.26     40.54 o
   0   1   1      609.92      453.48     11.23 o
   1   1   1      186.48      190.06      5.30 o
   3   1   1     5656.65     5322.71    383.70 o
   5   1   1       14.37        5.94      0.61 o
   6   1   1       28.14       48.66      5.80 o
   7   1   1       15.85       12.21      1.90 o
   8   1   1      109.72      113.75      4.88 o
   9   1   1      209.97      215.91      7.40 o
 -10   2   1      245.86      239.90      7.83 o
  -9   2   1      172.09      179.16      6.17 o
  -8   2   1      259.58      265.98      7.11 o
  -7   2   1        9.63        9.57      1.53 o
  -6   2   1       78.89       92.55      3.19 o
  -5   2   1      168.03      158.45      3.88 o
  -4   2   1      313.65      323.38      3.72 o
  -3   2   1     2708.63     3054.35     33.81 o
  -2   2   1      699.92      750.62     18.49 o
  -1   2   1     1080.44     1234.42     29.40 o
   0   2   1       45.81       -0.09      0.16 o
   1   2   1        0.07       -0.68      0.68 o
   2   2   1     1215.91     1417.37     23.55 o
   3   2   1      137.25      128.81      2.57 o
   5   2   1      572.67      550.23      8.49 o
   6   2   1       15.47       16.09      1.85 o
   7   2   1      306.13      319.23      8.14 o
   8   2   1      182.44      174.31      6.18 o
   9   2   1      315.28      315.26     19.43 o
  -9   3   1       96.82      103.27      4.63 o
  -8   3   1        7.19        6.09      1.72 o
  -7   3   1        0.07        2.09      1.17 o
  -6   3   1       40.50       32.90      2.16 o
  -5   3   1        6.80        6.47      0.56 o
  -4   3   1      616.38      615.32      7.56 o
  -3   3   1       27.24       31.89      1.02 o
  -2   3   1     1199.21     1299.32     21.43 o
  -1   3   1     2199.68     2434.93     57.27 o
   1   3   1        3.98        9.65      0.82 o
   2   3   1      286.52      304.69      6.00 o
   3   3   1      962.70     1104.43     14.85 o
   4   3   1       89.91      106.28      2.31 o
   5   3   1      441.43      356.21      6.14 o
   6   3   1       51.00       45.80      1.89 o
   7   3   1        2.48        0.02      2.29 o
   8   3   1       90.14       97.78      5.88 o
   9   3   1        5.70        3.47      2.27 o
  -9   4   1        9.17        5.66      1.94 o
  -8   4   1      138.17      127.86      4.80 o
  -7   4   1       79.95       74.40      3.34 o
  -6   4   1       19.71       23.08      2.61 o
  -5   4   1       43.49       46.31      1.60 o
  -4   4   1      800.09      934.70     12.88 o
  -3   4   1     2423.25     2675.45     34.96 o
  -2   4   1      663.18      712.75     17.43 o
  -1   4   1     1129.91     1247.34     30.52 o
   1   4   1     1301.50     1370.21     23.58 o
   2   4   1      261.30      264.50      3.76 o
   3   4   1     2464.54     2752.61     35.26 o
   5   4   1      963.57      920.50     13.42 o
   6   4   1      355.57      319.94      5.94 o
   7   4   1       92.91       96.62      4.25 o
   8   4   1      166.02      164.58      6.05 o
   9   4   1      172.96      168.92      6.67 o
  -9   5   1       67.15       71.48      4.33 o
  -8   5   1        7.30        9.95      1.94 o
  -7   5   1      143.34      152.15      4.93 o
  -6   5   1       45.83       39.50      1.66 o
  -5   5   1       49.28       45.14      2.21 o
  -4   5   1     2017.48     2109.95     28.14 o
  -3   5   1        1.69        9.15      0.56 o
  -2   5   1      624.37      637.58      7.92 o
  -1   5   1     1832.36     2051.43     49.40 o
   0   5   1     2136.59     2516.76     42.55 o
   1   5   1      187.65       99.97      4.54 o
   2   5   1      576.89      616.30      5.44 o
   3   5   1      235.10      197.86     10.20 o
   4   5   1      876.77      853.50     14.75 o
   5   5   1        6.62        8.76      1.09 o
   6   5   1      516.10      482.44      8.22 o
   7   5   1       81.96       84.27      4.03 o
   8   5   1       98.81       86.22      4.50 o
   9   5   1      263.89      275.49      8.82 o
  -9   6   1        1.97        1.84      1.79 o
  -8   6   1      311.46      323.41      8.62 o
  -7   6   1        3.07        1.84      1.53 o
  -6   6   1        0.03       -0.11      0.71 o
  -5   6   1      621.71      639.70      9.75 o
  -4   6   1      136.91      148.07      3.22 o
  -3   6   1      947.96     1012.24     10.85 o
  -2   6   1        0.30       -0.21      0.21 o
  -1   6   1      458.66      527.12      8.00 o
   0   6   1       49.99       32.35      1.84 o
   1   6   1      980.96      907.97     11.16 o
   2   6   1      312.08      352.05      3.51 o
   3   6   1        1.64        2.22      0.47 o
   4   6   1      163.38      161.77      3.04 o
   5   6   1        0.20        1.37      0.94 o
   6   6   1        4.46        5.08      1.14 o
   7   6   1        7.63        7.84      1.21 o
   8   6   1        0.71       -1.55      1.55 o
   9   6   1      141.65      130.24      5.98 o
  -9   7   1       15.17       15.19      2.62 o
  -8   7   1        1.57       -0.20      1.48 o
  -7   7   1      368.64      358.23     17.61 o
  -6   7   1      147.58      145.99      4.38 o
  -5   7   1      418.67      405.61      6.99 o
  -4   7   1       14.83       10.83      1.13 o
  -3   7   1        6.93        6.92      0.66 o
  -2   7   1      422.22      413.26      4.24 o
  -1   7   1      154.48      170.22      2.64 o
   0   7   1     1632.36     1785.67     31.43 o
   1   7   1      282.56      284.56      4.42 o
   2   7   1      460.60      503.72      5.32 o
   3   7   1      487.84      510.60      6.94 o
   4   7   1      352.89      334.68      4.52 o
   5   7   1       62.26       54.79      3.39 o
   6   7   1      202.41      191.21      4.64 o
   7   7   1        0.10       -0.75      0.93 o
   8   7   1       13.63       14.04      2.55 o
   9   7   1       32.58       32.64      2.81 o
  -9   8   1      161.54      171.66      4.98 o
  -8   8   1       31.94       29.01      3.77 o
  -7   8   1        7.22        3.17      1.02 o
  -6   8   1      633.92      621.18     10.12 o
  -5   8   1        3.06        3.76      0.76 o
  -4   8   1     5183.67     5200.53     46.58 o
  -3   8   1     1016.89     1034.44     10.32 o
  -2   8   1      797.01      818.75      7.74 o
  -1   8   1     6589.34     7161.79     64.32 o
   0   8   1      221.04      245.34      3.30 o
   1   8   1      988.37     1023.73     10.42 o
   2   8   1      338.82      319.42      4.09 o
   3   8   1        0.77        0.80      0.35 o
   4   8   1      341.36      333.77      4.65 o
   5   8   1      501.45      496.43      6.25 o
   6   8   1       12.39        9.78      1.18 o
   7   8   1      144.02      138.23      3.41 o
   8   8   1       86.97       91.65      3.76 o
   9   8   1       54.04       58.35      3.58 o
  -9   9   1       60.15       57.18      3.29 o
  -8   9   1       11.86       14.06      1.80 o
  -7   9   1        2.41        0.43      0.86 o
  -6   9   1       53.54       53.90      2.09 o
  -5   9   1      283.88      278.97      4.74 o
  -4   9   1      884.96      879.50      9.90 o
  -3   9   1        1.07        0.62      0.45 o
  -2   9   1      400.97      389.18      4.73 o
  -1   9   1      105.45      123.87      2.23 o
   0   9   1      280.26      318.97      4.13 o
   1   9   1      148.13      178.53      3.53 o
   2   9   1       43.21       48.16      1.75 o
   3   9   1      459.85      452.62      6.55 o
   4   9   1       93.31       90.00      2.50 o
   5   9   1      117.60      109.84      2.37 o
   6   9   1      155.31      154.73      3.67 o
   7   9   1       49.60       55.80      2.40 o
   8   9   1       18.82       19.03      2.24 o
  -9  10   1       12.91       13.88      2.07 o
  -8  10   1       26.26       26.47      2.30 o
  -7  10   1       38.60       39.31      2.04 o
  -6  10   1        8.94        7.51      1.14 o
  -5  10   1      140.88      147.12      3.82 o
  -4  10   1       72.40       68.77      1.90 o
  -3  10   1       21.28       19.07      1.04 o
  -2  10   1       44.68       30.45      1.35 o
  -1  10   1        1.64        2.37      0.57 o
   0  10   1        7.14        4.78      0.78 o
   1  10   1      211.56      190.49      2.76 o
   2  10   1       50.75       56.71      1.39 o
   3  10   1       15.52       19.18      1.02 o
   4  10   1        2.21        2.89      0.78 o
   5  10   1        9.10       11.35      1.03 o
   6  10   1        1.92        1.70      0.99 o
   7  10   1        3.71        5.57      1.24 o
   8  10   1       19.65       19.54      2.28 o
  -8  11   1       26.09       25.30      2.85 o
  -7  11   1      338.79      339.42      6.87 o
  -6  11   1        1.29        0.96      1.03 o
  -5  11   1     1099.89     1139.35     16.81 o
  -4  11   1     1212.18     1220.07     15.03 o
  -3  11   1       41.49       40.40      1.33 o
  -2  11   1     1325.33     1378.45     13.81 o
  -1  11   1      602.96      616.44      6.52 o
   0  11   1      139.10      131.86      2.31 o
   1  11   1      124.90      114.39      2.45 o
   2  11   1       93.13       90.95      1.94 o
   3  11   1     1369.51     1398.88     15.17 o
   4  11   1      223.79      219.34      5.52 o
   5  11   1        4.53        4.86      0.96 o
   6  11   1      338.41      345.10      6.33 o
   7  11   1       10.54       11.87      1.55 o
   8  11   1        2.50        2.92      1.19 o
  -8  12   1      106.13      105.17      5.07 o
  -7  12   1       93.54       90.40      4.41 o
  -6  12   1      181.48      187.48      4.90 o
  -5  12   1      235.46      218.16      5.25 o
  -4  12   1      231.25      232.86      4.64 o
  -3  12   1      333.96      327.14      4.39 o
  -2  12   1      459.45      467.12      5.80 o
  -1  12   1       13.98       12.84      1.03 o
   0  12   1     1650.88     1706.92     18.46 o
   1  12   1      323.01      318.55      4.52 o
   2  12   1      493.76      518.64      6.43 o
   3  12   1     1219.15     1275.80     14.18 o
   4  12   1       61.46       57.53      2.36 o
   5  12   1     1419.67     1439.86     17.87 o
   6  12   1        3.71        5.31      1.48 o
   7  12   1        5.23        3.60      1.45 o
   8  12   1       78.81       81.18      6.16 o
  -8  13   1        3.80        3.82      1.84 o
  -7  13   1        4.19        4.35      1.42 o
  -6  13   1       49.96       45.52      3.04 o
  -5  13   1        2.75        2.42      0.80 o
  -4  13   1        8.89        9.64      1.23 o
  -3  13   1      113.07      115.72      2.39 o
  -2  13   1       57.13       56.00      1.99 o
  -1  13   1      384.43      400.12      6.01 o
   0  13   1       56.72       66.19      2.14 o
   1  13   1       26.26       26.65      1.64 o
   2  13   1      301.45      317.01      5.46 o
   3  13   1      808.22      809.97      9.82 o
   4  13   1        1.76        0.91      0.99 o
   5  13   1      413.90      423.18      6.94 o
   6  13   1       72.37       66.05      4.47 o
   7  13   1       73.96       70.74      4.71 o
  -8  14   1       73.58       69.79      4.66 o
  -7  14   1        1.07        2.63      1.44 o
  -6  14   1        0.19        1.82      1.33 o
  -5  14   1      255.83      252.63      4.72 o
  -4  14   1       79.26       78.49      2.70 o
  -3  14   1      230.15      225.71      4.70 o
  -2  14   1      238.80      235.00      4.78 o
  -1  14   1       25.00       24.34      1.76 o
   0  14   1      112.98      118.97      2.91 o
   1  14   1       39.99       48.63      2.69 o
   2  14   1      520.21      521.21      7.95 o
   3  14   1       28.38       33.09      1.80 o
   4  14   1      534.61      550.83      9.75 o
   5  14   1      431.58      431.06      7.21 o
   6  14   1        0.29       -0.12      1.48 o
   7  14   1      108.89      108.91      4.66 o
  -7  15   1       12.11       12.04      2.03 o
  -6  15   1      146.47      149.58      4.87 o
  -5  15   1       63.38       61.91      2.61 o
  -4  15   1       19.25       17.99      1.86 o
  -3  15   1       48.32       47.62      2.78 o
  -2  15   1      270.53      257.47      4.59 o
  -1  15   1        0.71       -0.82      0.82 o
   0  15   1       29.75       31.67      1.82 o
   1  15   1      522.32      535.43      8.81 o
   2  15   1        3.44        3.29      1.04 o
   3  15   1      563.17      581.96     10.44 o
   4  15   1      578.89      584.66     10.45 o
   5  15   1        9.28        8.24      1.49 o
   6  15   1       94.65      100.94      4.98 o
   7  15   1       32.98       31.92      3.31 o
  -7  16   1       16.81       14.51      2.48 o
  -6  16   1      188.33      189.72      6.70 o
  -5  16   1       11.54        8.29      1.41 o
  -4  16   1       35.12       32.92      2.52 o
  -3  16   1       99.79       92.08      3.58 o
  -2  16   1       35.73       36.29      1.95 o
  -1  16   1        0.01       -0.52      0.95 o
   0  16   1       23.61       26.36      4.37 o
   1  16   1      186.00      195.98      8.42 o
   2  16   1      276.07      290.89      5.64 o
   3  16   1       36.83       33.63      3.53 o
   4  16   1      157.15      157.70      4.77 o
   5  16   1      244.03      238.26      6.88 o
   6  16   1      141.72      133.56      5.81 o
  -7  17   1       49.99       56.08      5.91 o
  -6  17   1      108.50       98.76      9.34 o
  -5  17   1       16.47       17.63      1.81 o
  -4  17   1       41.55       39.32      2.77 o
  -3  17   1       34.22       33.67      2.61 o
  -2  17   1      148.60      151.92      3.78 o
  -1  17   1        1.01        2.23      1.20 o
   0  17   1       70.65       65.76      5.69 o
   1  17   1       33.91       34.95      2.70 o
   2  17   1        0.10        1.36      1.25 o
   3  17   1       23.94       24.74      4.23 o
   4  17   1       29.58       27.25      2.44 o
   5  17   1       18.14       18.60      2.93 o
   6  17   1       15.08       14.78      2.75 o
  -6  18   1      177.54      177.09      6.86 o
  -5  18   1       35.96       34.20      3.36 o
  -4  18   1       72.14       67.72      4.81 o
  -3  18   1      506.45      510.98     11.92 o
  -2  18   1        2.14        1.74      1.36 o
  -1  18   1       47.93       43.36      3.06 o
   0  18   1       15.82       15.42      3.19 o
   1  18   1       61.19       63.22      3.53 o
   2  18   1       53.59       58.19      3.16 o
   3  18   1        0.37       -0.10      1.37 o
   4  18   1      154.37      162.97      5.12 o
   5  18   1        0.88       -0.44      1.37 o
   6  18   1        0.16       -1.43      1.98 o
  -6  19   1       35.46       31.56      5.42 o
  -5  19   1       49.74       48.68      2.73 o
  -4  19   1        1.60        2.05      1.54 o
  -3  19   1       61.15       57.85      3.52 o
  -2  19   1      162.22      170.90      4.97 o
  -1  19   1        5.04        1.15      2.74 o
   0  19   1       13.57       14.27      2.87 o
   1  19   1        1.43       -1.22      1.42 o
   2  19   1       58.39       51.06      3.09 o
   3  19   1       13.44       11.63      2.06 o
   4  19   1        0.12       -1.48      1.48 o
   5  19   1       68.77       63.39      3.28 o
  -5  20   1       32.03       27.73      2.25 o
  -4  20   1        1.94       -1.41      1.44 o
  -3  20   1       19.23       15.84      3.14 o
  -2  20   1        0.71       -0.12      1.36 o
  -1  20   1        0.56       -0.92      2.77 o
   0  20   1       54.99       64.36      5.17 o
   1  20   1        3.04       -0.03      2.24 o
   2  20   1        0.17       -0.63      1.76 o
   3  20   1      115.39      108.74     11.69 o
   4  20   1        2.31        3.12      1.76 o
  -4  21   1       57.20       56.38      3.63 o
  -3  21   1        3.37        3.06      6.27 o
  -2  21   1      216.16      235.81      9.50 o
  -1  21   1       34.90       34.59      4.46 o
   0  21   1        4.08        2.45      4.95 o
   1  21   1       57.56       57.60      4.50 o
   2  21   1        5.62        4.39      2.11 o
   3  21   1       41.85       44.04      5.17 o
   4  21   1        0.36        1.58      2.08 o
  -3  22   1       29.65       33.44      5.25 o
  -2  22   1       10.70       13.35      4.22 o
  -1  22   1        5.77        5.13      5.62 o
   0  22   1       24.41       18.15      3.90 o
   1  22   1       12.48       16.81      3.02 o
   2  22   1       73.98       84.40      8.47 o
   3  22   1       19.09       18.83      4.64 o
  -2  23   1       13.39       17.36      4.84 o
  -1  23   1        0.99        4.36      2.37 o
   0  23   1        1.29       -0.39      2.26 o
   1  23   1       15.16       18.29      3.18 o
 -10   0   2        5.50        5.76      2.70 o
  -9   0   2      126.62      117.65      6.47 o
  -8   0   2       74.70       74.13      4.70 o
  -7   0   2      552.93      596.05     16.15 o
  -6   0   2     1193.29     1177.43     27.91 o
  -5   0   2       94.65      107.21      2.99 o
  -4   0   2      994.57     1164.53     19.40 o
  -3   0   2      281.24      278.35      8.39 o
  -2   0   2     1925.10     1992.82     47.30 o
  -1   0   2     2333.67     2685.61     62.72 o
   2   0   2       19.41       34.42      1.06 o
   3   0   2     2543.14     2916.14     65.33 o
   4   0   2     1118.37     1109.22     25.96 o
   5   0   2     1024.04      893.61     15.71 o
   6   0   2     1339.45     1234.26     34.96 o
   7   0   2      448.82      460.29     15.26 o
   8   0   2     1129.35     1166.96     32.18 o
   9   0   2      388.28      362.14     14.93 o
 -10   1   2       21.02       19.75      2.85 o
  -9   1   2       17.19       14.20      3.17 o
  -8   1   2        7.17        4.93      1.44 o
  -7   1   2      190.77      174.21      4.73 o
  -6   1   2      202.40      180.00      4.35 o
  -5   1   2       64.55       60.64      1.79 o
  -4   1   2       41.28       52.49      5.28 o
  -3   1   2        0.75        4.12      0.50 o
  -2   1   2       50.53       48.63      2.34 o
  -1   1   2      666.00      733.86     18.09 o
   0   1   2       27.01       11.35      1.39 o
   1   1   2     1125.74     1159.02     19.40 o
   2   1   2       37.30       67.32      1.29 o
   3   1   2      435.77      545.40      8.14 o
   4   1   2      209.91      243.15      5.44 o
   5   1   2     1323.95     1200.38     14.61 o
   6   1   2      199.34      161.84      3.66 o
   7   1   2       72.82       71.51      3.78 o
   8   1   2      440.80      461.93     11.58 o
   9   1   2      312.03      321.19      9.76 o
 -10   2   2       94.97       85.09      4.42 o
  -9   2   2       92.79       89.06      4.11 o
  -8   2   2       21.39       19.52      2.12 o
  -7   2   2        2.17        3.24      1.17 o
  -6   2   2       75.74       74.77      2.61 o
  -5   2   2      119.71      124.66      2.43 o
  -4   2   2      180.19      184.64      4.12 o
  -3   2   2        0.34        1.30      0.30 o
  -2   2   2      397.94      488.25     12.85 o
  -1   2   2       17.48       18.05      1.56 o
   0   2   2     1530.62     1682.13     40.37 o
   1   2   2      972.11      992.26     24.44 o
   2   2   2      415.31      456.60      5.33 o
   3   2   2      166.05      190.68      3.67 o
   5   2   2       58.01       47.90      1.60 o
   6   2   2       68.39       58.00      2.22 o
   7   2   2      122.94      120.61      4.90 o
   8   2   2        4.92        5.16      2.09 o
   9   2   2       75.08       70.54      5.24 o
 -10   3   2       88.20       82.99      4.40 o
  -9   3   2      157.85      164.15     11.04 o
  -8   3   2      663.76      689.69     13.70 o
  -7   3   2      710.62      710.51     13.40 o
  -6   3   2      376.79      345.73      7.13 o
  -5   3   2     1824.55     1794.17     28.78 o
  -4   3   2       20.74       41.56      1.06 o
  -3   3   2        9.07        7.17      1.06 o
  -2   3   2      818.18      741.15     18.90 o
   0   3   2     5133.28     5849.78    135.89 o
   1   3   2     1790.08     1860.86     44.77 o
   2   3   2     1094.77     1241.68     13.03 o
   3   3   2     1616.70     1744.21     44.06 o
   4   3   2       24.08       17.29      1.48 o
   5   3   2       12.93       23.11      1.23 o
   6   3   2      179.99      200.74      4.47 o
   7   3   2       79.06       70.76      4.16 o
   8   3   2       34.07       25.62      3.20 o
   9   3   2        5.51        5.80      2.48 o
 -10   4   2        0.98       -1.04      1.72 o
  -9   4   2      139.10      138.99      5.23 o
  -8   4   2       44.59       50.69      3.16 o
  -7   4   2       66.80       72.56      5.10 o
  -6   4   2      996.70      995.87     17.34 o
  -5   4   2      278.30      272.94      3.72 o
  -4   4   2     3517.96     3627.27     46.73 o
  -3   4   2       85.90       78.45      4.12 o
  -2   4   2      177.40      184.07      3.32 o
   0   4   2       39.00       -0.31      0.31 o
   2   4   2     3790.55     4106.71     37.29 o
   3   4   2      145.44      157.22      2.99 o
   4   4   2     1302.05     1243.93     14.90 o
   5   4   2       84.26       61.51      1.81 o
   6   4   2      223.95      214.93      4.78 o
   7   4   2      415.07      408.54     10.12 o
   8   4   2        3.58        2.53      1.93 o
   9   4   2        5.05        3.20      2.35 o
 -10   5   2       17.33       17.42      2.66 o
  -9   5   2        0.08        1.29      1.59 o
  -8   5   2      106.56      107.19      7.77 o
  -7   5   2       75.89       75.79      3.23 o
  -6   5   2       25.04       24.02      4.84 o
  -5   5   2       12.65       12.62      0.99 o
  -4   5   2      172.63      167.00      3.22 o
  -3   5   2      386.94      377.19      5.13 o
  -2   5   2      491.73      512.70      6.55 o
  -1   5   2     2285.16     2596.39     62.23 o
   0   5   2      908.36        0.26      0.27 o
   1   5   2      784.81      864.83     12.37 o
   2   5   2      854.24     1007.62      9.15 o
   3   5   2        4.44        2.64      0.62 o
   4   5   2       52.01       50.15      1.67 o
   5   5   2        3.11        1.41      0.60 o
   6   5   2        1.73       -0.06      0.89 o
   7   5   2        0.30       -0.88      0.88 o
   8   5   2       40.86       43.02      3.80 o
   9   5   2       64.38       56.72      4.71 o
  -9   6   2      384.63      418.53     14.80 o
  -8   6   2        0.87        0.70      1.42 o
  -7   6   2      141.90      132.55      5.32 o
  -6   6   2      639.70      624.37      9.39 o
  -5   6   2      995.01      991.64     13.93 o
  -4   6   2      185.83      173.44      4.09 o
  -3   6   2       70.94       78.44      1.86 o
  -2   6   2        4.38       15.57      0.73 o
  -1   6   2      236.94      215.97      4.02 o
   0   6   2        2.50        0.50      0.94 o
   1   6   2     1727.15     1718.26     19.87 o
   2   6   2      673.36      669.35      7.09 o
   3   6   2      171.78      164.64      2.84 o
   4   6   2      941.55      895.31     11.40 o
   5   6   2       58.65       59.12      1.89 o
   6   6   2      365.83      355.21      6.98 o
   7   6   2      553.59      551.79      9.63 o
   8   6   2        0.08        0.11      1.72 o
   9   6   2      398.13      387.90      8.67 o
  -9   7   2       12.56       13.63      2.46 o
  -8   7   2      271.93      254.84      7.20 o
  -7   7   2      128.38      133.63      4.62 o
  -6   7   2       61.12       55.91      2.62 o
  -5   7   2       80.18       77.98      2.42 o
  -4   7   2     1009.95      953.26     13.89 o
  -3   7   2      389.28      406.73      5.60 o
  -2   7   2        0.64        6.84      0.54 o
  -1   7   2     1146.60     1292.76     13.71 o
   0   7   2     2206.12     2308.89     26.41 o
   1   7   2      825.21      809.17      8.32 o
   2   7   2      560.82      568.98      5.77 o
   3   7   2      331.19      342.69      5.59 o
   4   7   2       81.92       90.40      2.11 o
   5   7   2        1.32        0.25      0.59 o
   6   7   2       53.38       51.27      2.20 o
   7   7   2       30.33       33.70      2.28 o
   8   7   2        0.23        0.20      1.29 o
  -9   8   2        5.83        6.05      2.08 o
  -8   8   2       45.66       52.78      7.10 o
  -7   8   2      189.51      184.65      5.78 o
  -6   8   2       72.40       71.23      3.08 o
  -5   8   2      416.36      392.72      6.91 o
  -4   8   2       39.77       40.82      2.73 o
  -3   8   2        1.14        0.80      0.41 o
  -2   8   2       48.15       50.96      1.43 o
  -1   8   2      248.08      269.31      3.54 o
   0   8   2        0.65        1.10      0.54 o
   1   8   2      439.77      495.92      5.25 o
   2   8   2      265.28      310.43      3.71 o
   3   8   2       34.34       35.95      1.36 o
   4   8   2       80.22       80.86      2.25 o
   5   8   2      282.64      305.18      4.59 o
   6   8   2       10.23       10.16      1.29 o
   7   8   2       16.70       14.77      1.52 o
   8   8   2        0.00       -0.37      1.41 o
  -9   9   2        6.15        5.51      1.63 o
  -8   9   2       10.49        9.95      1.53 o
  -7   9   2        0.20        0.20      0.76 o
  -6   9   2        3.43        3.51      0.85 o
  -5   9   2      209.65      206.32      3.76 o
  -4   9   2      632.38      663.67      7.13 o
  -3   9   2        1.63       -0.02      0.43 o
  -2   9   2        0.14        2.23      0.59 o
  -1   9   2        1.03        1.20      0.45 o
   0   9   2      175.78      147.84      2.98 o
   1   9   2     2107.03     2202.40     20.95 o
   2   9   2       14.55       11.62      0.78 o
   3   9   2      436.32      426.77      4.81 o
   4   9   2        2.70        3.60      0.81 o
   5   9   2       40.93       35.32      1.60 o
   6   9   2      185.06      186.47      4.24 o
   7   9   2       38.35       40.38      3.64 o
   8   9   2       17.26       14.22      2.10 o
  -9  10   2      100.72       99.19      3.88 o
  -8  10   2       65.53       73.54      3.18 o
  -7  10   2      303.45      306.64      5.26 o
  -6  10   2      123.17      124.40      3.44 o
  -5  10   2      751.96      753.34     16.78 o
  -4  10   2      441.66      439.20      6.42 o
  -3  10   2       56.26       45.85      1.44 o
  -2  10   2      195.21      187.56      2.95 o
  -1  10   2      237.86      228.07      3.12 o
   0  10   2      214.53      215.54      3.26 o
   1  10   2      779.86      819.26      8.68 o
   2  10   2      626.47      638.10      7.27 o
   3  10   2        0.02       -0.17      0.51 o
   4  10   2      210.70      208.89      3.77 o
   5  10   2        0.43        1.24      0.77 o
   6  10   2      129.61      123.58      3.52 o
   7  10   2      297.44      299.36      5.93 o
   8  10   2        0.04       -0.54      1.00 o
  -9  11   2       28.00       27.94      3.08 o
  -8  11   2       16.20       17.61      4.33 o
  -7  11   2       96.44       92.43      5.38 o
  -6  11   2      177.16      185.40      4.56 o
  -5  11   2        8.72        8.04      1.37 o
  -4  11   2       51.05       49.12      1.74 o
  -3  11   2      260.07      256.16      3.76 o
  -2  11   2        9.95        9.59      0.79 o
  -1  11   2      109.45      115.69      2.15 o
   0  11   2        1.99        1.83      0.57 o
   1  11   2      468.68      485.99      5.99 o
   2  11   2       79.88       88.36      2.14 o
   3  11   2       12.16       14.25      1.06 o
   4  11   2       32.40       30.78      1.85 o
   5  11   2        2.06        1.65      0.88 o
   6  11   2       41.46       52.31      2.67 o
   7  11   2       10.37       11.72      1.61 o
   8  11   2       88.06       88.19      3.10 o
  -8  12   2       16.96       14.28      2.34 o
  -7  12   2       21.70       21.11      3.21 o
  -6  12   2        1.56        1.82      1.10 o
  -5  12   2       18.31       18.14      1.52 o
  -4  12   2      933.93      925.11     10.84 o
  -3  12   2        0.37       -0.61      0.61 o
  -2  12   2       35.34       38.58      2.28 o
  -1  12   2     1633.81     1729.75     18.89 o
   0  12   2       18.16       23.20      1.87 o
   1  12   2      104.72      104.07      2.74 o
   2  12   2       26.67       28.09      1.55 o
   3  12   2       23.81       23.05      1.40 o
   4  12   2       84.14       85.52      2.82 o
   5  12   2      167.30      166.64      3.92 o
   6  12   2      250.09      258.70      6.42 o
   7  12   2       40.28       39.20      2.86 o
  -8  13   2      131.15      136.11      3.82 o
  -7  13   2      180.27      187.93      5.43 o
  -6  13   2       30.33       31.83      3.13 o
  -5  13   2      297.31      303.47      6.54 o
  -4  13   2        0.98        0.11      0.78 o
  -3  13   2       57.85       60.91      2.07 o
  -2  13   2      107.94      104.52      4.25 o
  -1  13   2      447.22      461.76      6.67 o
   0  13   2      165.09      162.96      3.34 o
   1  13   2       20.24       14.48      2.36 o
   2  13   2       16.26       17.22      1.83 o
   3  13   2      113.17      114.11      2.93 o
   4  13   2      378.59      370.57      6.56 o
   5  13   2       86.31       82.22      2.83 o
   6  13   2      112.09      113.37      4.27 o
   7  13   2      216.34      216.41      6.05 o
  -8  14   2        5.79        3.42      1.37 o
  -7  14   2        0.30        0.53      1.67 o
  -6  14   2      276.39      288.99      6.69 o
  -5  14   2        1.59        1.58      1.15 o
  -4  14   2       60.44       57.28      2.39 o
  -3  14   2       15.01       14.95      1.36 o
  -2  14   2      170.03      170.39      3.47 o
  -1  14   2      193.93      194.07      3.96 o
   0  14   2       18.15       14.70      1.57 o
   1  14   2        0.78        2.15      0.96 o
   2  14   2       98.96       99.38      2.74 o
   3  14   2       20.54       23.52      1.80 o
   4  14   2        0.35        0.20      1.14 o
   5  14   2       35.74       36.56      2.41 o
   6  14   2       14.32        9.40      2.24 o
   7  14   2       90.49      100.60      5.08 o
  -7  15   2      245.53      242.88      9.30 o
  -6  15   2       37.20       35.57      2.90 o
  -5  15   2       94.23       96.57      2.65 o
  -4  15   2       11.25       13.11      1.59 o
  -3  15   2       46.34       45.05      2.42 o
  -2  15   2       54.73       54.29      2.49 o
  -1  15   2       24.49       24.91      1.89 o
   0  15   2      315.76      319.71      5.94 o
   1  15   2        0.01       -0.48      0.83 o
   2  15   2        8.05        9.69      1.56 o
   3  15   2      144.13      140.98      4.43 o
   4  15   2       11.11        8.09      1.60 o
   5  15   2       35.31       31.48      2.35 o
   6  15   2       23.52       18.42      2.69 o
   7  15   2       32.20       31.81      3.36 o
  -7  16   2       35.14       38.73      2.94 o
  -6  16   2      160.63      150.24      6.21 o
  -5  16   2        0.80        2.52      1.06 o
  -4  16   2        0.26        1.28      1.11 o
  -3  16   2       15.06       16.60      1.74 o
  -2  16   2        5.24        5.23      1.06 o
  -1  16   2      114.95      111.77      3.56 o
   0  16   2       38.05       37.12      3.00 o
   1  16   2      206.19      201.89      4.28 o
   2  16   2      175.59      176.19      6.53 o
   3  16   2      516.28      522.23      9.97 o
   4  16   2      234.29      238.19      6.09 o
   5  16   2      221.07      219.66      5.64 o
   6  16   2       12.38       11.01      2.68 o
  -7  17   2       10.22       12.91      2.49 o
  -6  17   2       30.72       29.16      4.04 o
  -5  17   2       17.38       15.88      1.61 o
  -4  17   2        7.78        7.92      1.64 o
  -3  17   2       31.23       33.78      2.67 o
  -2  17   2       18.23       15.11      1.50 o
  -1  17   2        0.07       -0.22      1.10 o
   0  17   2        9.91        9.20      1.96 o
   1  17   2       53.15       53.21      2.52 o
   2  17   2       12.95       14.72      1.88 o
   3  17   2      475.38      483.72      9.71 o
   4  17   2       22.24       18.42      2.24 o
   5  17   2      188.69      194.86      5.39 o
   6  17   2       17.27       18.59      3.02 o
  -6  18   2       15.27       15.71      2.79 o
  -5  18   2       26.75       26.35      2.00 o
  -4  18   2       42.40       41.99      2.86 o
  -3  18   2       39.51       39.18      4.06 o
  -2  18   2       13.15       11.78      1.63 o
  -1  18   2       28.74       34.35      2.86 o
   0  18   2       27.22       30.37      4.05 o
   1  18   2       52.23       52.81      3.38 o
   2  18   2       13.24       16.27      1.98 o
   3  18   2       13.67       10.34      3.42 o
   4  18   2        0.71        2.61      2.29 o
   5  18   2       10.85        9.77      2.02 o
  -6  19   2       67.77       71.93      4.98 o
  -5  19   2       78.21       70.30      4.85 o
  -4  19   2       24.55       21.38      2.30 o
  -3  19   2        2.27        2.17      1.60 o
  -2  19   2       81.55       80.72      3.29 o
  -1  19   2      142.47      136.78      8.78 o
   0  19   2      119.27      115.52      5.91 o
   1  19   2      267.01      266.25      6.97 o
   2  19   2      134.47      135.20      4.49 o
   3  19   2      159.23      168.14      5.57 o
   4  19   2      134.17      135.35      4.90 o
   5  19   2       14.44       16.82      3.08 o
  -5  20   2        5.74       -1.22      4.97 o
  -4  20   2        6.70        6.30      2.04 o
  -3  20   2       10.82       11.69      2.04 o
  -2  20   2       17.51       15.81      3.89 o
  -1  20   2      256.33      252.96     12.43 o
   0  20   2        0.14        2.30      3.00 o
   1  20   2      301.15      304.44      9.10 o
   2  20   2      185.51      204.26      6.97 o
   3  20   2       12.10       11.35      2.63 o
   4  20   2       60.80       66.84      5.40 o
  -4  21   2       17.77       15.94      2.30 o
  -3  21   2      147.12      148.55      6.20 o
  -2  21   2       31.72       31.03      4.47 o
  -1  21   2        0.47        0.55      3.01 o
   0  21   2       11.58        8.61      2.79 o
   1  21   2      141.71      159.03     17.24 o
   2  21   2       61.11       58.36      4.25 o
   3  21   2        2.56        2.45      3.10 o
  -3  22   2       13.79       14.58      2.80 o
  -2  22   2       78.03       78.33      7.92 o
  -1  22   2       12.21       12.09      2.75 o
   0  22   2       13.32        6.94      2.22 o
   1  22   2      286.97      287.22      9.17 o
   2  22   2        0.02       -2.67      2.91 o
  -2  23   2       89.22       77.27      8.11 o
  -1  23   2        1.86        2.89      2.35 o
   0  23   2      106.77       99.67      5.70 o
   1  23   2       69.58       75.09      8.63 o
 -10   1   3       79.72       84.74      4.14 o
  -9   1   3       42.51       40.52      2.94 o
  -8   1   3      404.92      423.31      8.99 o
  -7   1   3       88.59       82.74      2.90 o
  -6   1   3       34.87       30.14      1.90 o
  -5   1   3      742.29      748.21     11.18 o
  -4   1   3      648.45      725.53     19.40 o
  -3   1   3     3378.30     3625.25     85.46 o
  -2   1   3      153.88      169.97      5.73 o
   0   1   3      135.34      147.44      3.39 o
   1   1   3      126.58      145.52      3.24 o
   2   1   3     2990.45     3387.16     31.06 o
   3   1   3        4.05        6.11      2.44 o
   4   1   3       70.23       75.83      3.87 o
   5   1   3       20.36       27.21      1.45 o
   6   1   3       78.06       78.70      2.42 o
   7   1   3       51.85       47.05      7.63 o
   8   1   3        1.66        0.57      1.95 o
   9   1   3       72.25       76.42     13.15 o
 -10   2   3       19.73       16.98      2.44 o
  -9   2   3      646.81      664.82     13.49 o
  -8   2   3        9.58        7.90      1.53 o
  -7   2   3        0.44        2.32      0.96 o
  -6   2   3      602.98      602.05     15.59 o
  -5   2   3       35.03       38.88      1.87 o
  -4   2   3     2335.63     2610.41     42.34 o
  -3   2   3        0.04       -0.04      0.42 o
  -2   2   3      255.55      284.65      8.54 o
  -1   2   3     3608.15     3789.17     88.69 o
   1   2   3      283.58      321.19      6.29 o
   2   2   3       10.82       10.62      0.70 o
   3   2   3     2215.91     2240.20     23.03 o
   4   2   3      379.08      395.38      5.82 o
   5   2   3       31.03       32.23      1.56 o
   6   2   3      423.77      432.08      6.38 o
   7   2   3       89.89       84.75      4.32 o
   8   2   3      320.54      319.63      9.45 o
   9   2   3      201.43      200.69     12.28 o
 -10   3   3       10.44       10.78      2.21 o
  -9   3   3       44.88       45.76      3.26 o
  -8   3   3       43.12       42.88      2.66 o
  -7   3   3      142.91      121.57      3.67 o
  -6   3   3        0.09       -0.41      0.68 o
  -5   3   3       24.58       25.04      2.25 o
  -4   3   3       16.85       16.08      2.07 o
  -3   3   3      191.46      198.02      3.35 o
  -2   3   3     1538.95     1896.51     45.78 o
  -1   3   3      420.63      452.77     12.66 o
   0   3   3      264.08      283.93      8.79 o
   1   3   3      123.52      136.86      3.57 o
   2   3   3      641.15      757.64      8.32 o
   3   3   3        8.01        3.48      0.75 o
   4   3   3       11.64       22.11      1.29 o
   5   3   3      195.65      154.88      3.21 o
   6   3   3       24.43       29.19      1.43 o
   7   3   3        6.22        8.02      1.28 o
   8   3   3      196.78      215.48      7.62 o
 -10   4   3        9.70        7.01      2.02 o
  -9   4   3        8.73        6.00      1.78 o
  -8   4   3       46.84       45.48      2.81 o
  -7   4   3      123.75      131.46      3.92 o
  -6   4   3       26.32       23.24      1.55 o
  -5   4   3     2898.19     2823.50     40.73 o
  -4   4   3      983.10     1017.32     14.06 o
  -3   4   3        5.25        6.68      0.84 o
  -2   4   3     2606.62     2725.75     35.58 o
  -1   4   3      703.19      730.30     19.42 o
   1   4   3      319.07      414.69     14.04 o
   2   4   3     1274.84     1403.76     15.40 o
   3   4   3      284.20      259.18      4.35 o
   4   4   3      514.93      456.72      6.64 o
   5   4   3       43.44       21.55      1.38 o
   6   4   3      161.99      152.01      4.10 o
   7   4   3      138.01      141.51      3.90 o
   8   4   3      478.26      474.40     12.29 o
 -10   5   3       15.73       16.29      5.44 o
  -9   5   3       21.55       20.69      2.42 o
  -8   5   3       76.98       73.28      3.33 o
  -7   5   3        1.01        1.58      0.98 o
  -6   5   3      165.53      161.10      4.18 o
  -5   5   3     1731.54     1696.09     19.06 o
  -4   5   3        0.42        0.13      0.29 o
  -3   5   3     1797.81     1763.68     69.39 o
  -2   5   3      319.39      389.00      5.25 o
  -1   5   3      160.01      201.98      4.76 o
   0   5   3        2.16        7.59      2.59 o
   1   5   3      689.04      804.26      8.84 o
   2   5   3     1771.65     1828.79     16.00 o
   3   5   3       32.06       36.64      1.66 o
   4   5   3        0.12        0.36      0.63 o
   5   5   3      689.57      723.51      9.80 o
   6   5   3       20.06        9.62      1.88 o
   7   5   3      211.04      204.11      5.02 o
   8   5   3        1.15        3.08      3.97 o
 -10   6   3      115.10      121.52      5.52 o
  -9   6   3       41.12       43.08      3.27 o
  -8   6   3        7.98        7.78      1.66 o
  -7   6   3      149.04      154.71      4.62 o
  -6   6   3       57.78       56.11      3.06 o
  -5   6   3       12.30        9.64      1.13 o
  -4   6   3      247.96      241.45      4.48 o
  -3   6   3       11.74       23.48      2.49 o
  -2   6   3        1.53        5.73      0.50 o
  -1   6   3       81.97      100.84      1.84 o
   1   6   3      347.53      376.02      7.22 o
   2   6   3      156.73      187.17      2.53 o
   3   6   3      178.65      190.18      3.77 o
   4   6   3      670.72      642.87      7.82 o
   5   6   3        2.70        0.55      0.82 o
   6   6   3       37.87       43.16      2.58 o
   7   6   3      106.42      111.27      3.69 o
   8   6   3       15.08       17.10      4.95 o
  -9   7   3       23.25       21.28      4.06 o
  -8   7   3      276.51      255.57      6.98 o
  -7   7   3       39.19       44.12      3.10 o
  -6   7   3      443.97      441.50      7.15 o
  -5   7   3      192.88      188.49      3.87 o
  -4   7   3       24.20       31.28      3.26 o
  -3   7   3      127.77      158.97      3.00 o
  -2   7   3     1312.86     1327.49     12.79 o
  -1   7   3      785.61      798.83      8.96 o
   0   7   3        9.73        7.08      1.52 o
   1   7   3       53.87       61.91      1.45 o
   2   7   3      504.93      556.86      5.78 o
   3   7   3      133.79      143.77      5.07 o
   4   7   3      220.02      208.29      3.59 o
   5   7   3      241.96      253.41      4.37 o
   6   7   3        1.52        1.69      0.97 o
   7   7   3      128.25      128.02      3.53 o
   8   7   3        7.19        3.90      1.68 o
  -9   8   3      221.36      216.45      6.94 o
  -8   8   3       12.06       10.68      2.24 o
  -7   8   3      113.04      113.05      4.25 o
  -6   8   3       82.25       79.32      2.83 o
  -5   8   3     1580.71     1596.30     21.86 o
  -4   8   3     1900.53     1950.01     22.59 o
  -3   8   3       12.24       12.03      1.22 o
  -2   8   3      725.34      782.26     10.61 o
  -1   8   3    14018.30    14962.49    228.44 o
   0   8   3      401.69      368.25      4.74 o
   1   8   3      347.59      385.33      4.40 o
   2   8   3      459.65      474.04      5.20 o
   3   8   3      602.78      575.23      6.06 o
   4   8   3     3208.53     3194.34     32.48 o
   5   8   3      526.64      496.99      6.72 o
   6   8   3      348.62      341.52      6.20 o
   7   8   3      305.85      314.40      6.03 o
   8   8   3      176.61      176.73      5.57 o
  -9   9   3        3.92        4.53      1.42 o
  -8   9   3        8.15        7.69      1.68 o
  -7   9   3        0.26       -0.62      0.62 o
  -6   9   3      133.32      132.41      2.85 o
  -5   9   3      291.80      290.33      5.31 o
  -4   9   3      123.52      112.36      2.34 o
  -3   9   3      191.67      209.02      3.01 o
  -2   9   3     2129.95     2274.12     30.05 o
  -1   9   3      296.27      382.16      4.39 o
   0   9   3        2.79        5.40      0.64 o
   1   9   3      899.33      995.23      9.56 o
   2   9   3      131.06      155.73      2.53 o
   3   9   3       40.71       38.81      1.31 o
   4   9   3     1334.56     1359.64     15.16 o
   5   9   3      276.80      275.65      4.58 o
   6   9   3        6.69        5.07      1.17 o
   7   9   3       71.89       71.50      2.97 o
   8   9   3       29.13       28.62      1.88 o
  -9  10   3        3.12        3.05      1.75 o
  -8  10   3       33.32       34.48      3.74 o
  -7  10   3       35.71       34.63      1.89 o
  -6  10   3        1.54        1.31      0.87 o
  -5  10   3        2.92        2.70      0.93 o
  -4  10   3       25.24       21.89      1.05 o
  -3  10   3       59.47       51.82      1.67 o
  -2  10   3      190.32      214.38      3.67 o
  -1  10   3        0.96        0.40      0.47 o
   0  10   3       60.46       45.45      1.46 o
   1  10   3      411.81      424.45      4.97 o
   2  10   3        6.38        5.11      0.74 o
   3  10   3      155.04      161.77      2.66 o
   4  10   3      847.14      836.34     10.25 o
   5  10   3       20.16       17.97      1.38 o
   6  10   3      152.79      145.70      3.95 o
   7  10   3       66.43       69.76      3.00 o
   8  10   3        6.11        5.11      1.38 o
  -9  11   3       64.11       67.48      4.12 o
  -8  11   3      218.18      233.68      6.88 o
  -7  11   3       23.78       25.38      1.85 o
  -6  11   3      316.24      314.67      6.20 o
  -5  11   3      154.55      145.81      4.03 o
  -4  11   3      188.40      195.39      3.12 o
  -3  11   3     1114.64     1092.81     12.45 o
  -2  11   3      223.76      243.23      3.66 o
  -1  11   3      782.25      850.27      7.95 o
   0  11   3      769.38      806.03      8.86 o
   1  11   3       73.62       75.66      1.82 o
   2  11   3      571.95      585.80      7.05 o
   3  11   3      339.19      343.25      4.77 o
   4  11   3        0.45        1.40      0.88 o
   5  11   3      159.99      168.36      3.60 o
   6  11   3       19.95       26.17      2.62 o
   7  11   3        7.77        7.09      1.53 o
  -9  12   3        1.11       -0.90      3.09 o
  -8  12   3       29.62       26.60      2.81 o
  -7  12   3      143.59      156.79     11.75 o
  -6  12   3       14.48       13.63      1.85 o
  -5  12   3      111.52      111.35      3.09 o
  -4  12   3      138.12      131.38      2.60 o
  -3  12   3       12.49       15.20      1.10 o
  -2  12   3      593.30      629.49      7.43 o
  -1  12   3      279.44      290.39      4.30 o
   0  12   3      169.14      158.11      3.95 o
   1  12   3      680.31      729.51     10.32 o
   2  12   3        0.97        3.20      0.85 o
   3  12   3      184.21      178.55      4.83 o
   4  12   3     1061.15     1087.09     14.48 o
   5  12   3      138.13      130.56      7.11 o
   6  12   3       91.09       82.91      4.66 o
   7  12   3       34.34       33.94      2.97 o
  -8  13   3        0.51       -1.01      1.54 o
  -7  13   3       31.65       30.75      2.58 o
  -6  13   3       24.51       22.51      2.02 o
  -5  13   3       49.12       42.10      2.40 o
  -4  13   3       69.43       70.94      2.15 o
  -3  13   3        3.11        3.37      0.93 o
  -2  13   3        1.83        2.33      0.80 o
  -1  13   3      153.07      161.77      3.45 o
   0  13   3      129.91      134.34      3.79 o
   1  13   3       65.83       68.39      2.66 o
   2  13   3        1.14        1.15      0.81 o
   3  13   3      222.15      235.67      4.25 o
   4  13   3        9.34        9.03      1.67 o
   5  13   3       44.58       44.72      3.31 o
   6  13   3       23.93       26.56      2.56 o
   7  13   3       32.06       32.38      2.85 o
  -8  14   3       25.06       22.60      1.93 o
  -7  14   3       75.22       72.82      3.28 o
  -6  14   3       39.19       47.31      2.88 o
  -5  14   3       65.18       71.95      3.87 o
  -4  14   3      398.28      399.76      6.59 o
  -3  14   3       76.92       77.30      2.41 o
  -2  14   3       86.97       91.99      2.96 o
  -1  14   3       54.20       58.08      3.25 o
   0  14   3       27.52       22.68      1.54 o
   1  14   3        0.16       -0.42      0.79 o
   2  14   3       68.08       69.53      2.50 o
   3  14   3       29.83       28.99      1.81 o
   4  14   3        0.06       -1.08      1.08 o
   5  14   3       33.30       34.83      2.75 o
   6  14   3        0.12        1.94      1.82 o
   7  14   3       43.05       42.24      3.73 o
  -8  15   3       75.42       81.45      3.38 o
  -7  15   3       16.59       12.02      1.91 o
  -6  15   3      287.68      290.13      6.86 o
  -5  15   3      101.04      106.99      3.95 o
  -4  15   3      115.97      116.99      3.30 o
  -3  15   3      746.38      764.22     11.15 o
  -2  15   3      163.05      164.17      4.14 o
  -1  15   3      168.35      167.46      4.24 o
   0  15   3       26.37       24.92      2.34 o
   1  15   3       23.37       23.63      1.69 o
   2  15   3      441.50      447.56      6.92 o
   3  15   3       15.47       17.16      2.04 o
   4  15   3        0.10       -0.05      1.24 o
   5  15   3       97.20      103.06      5.04 o
   6  15   3      123.24      116.89      5.54 o
  -7  16   3       25.37       25.61      2.74 o
  -6  16   3      175.20      179.73      5.41 o
  -5  16   3        4.13        1.81      1.69 o
  -4  16   3        6.86        8.34      1.43 o
  -3  16   3        4.84        4.29      1.51 o
  -2  16   3        7.86        8.17      1.46 o
  -1  16   3      128.68      123.71      4.89 o
   0  16   3       19.20       19.57      3.93 o
   1  16   3       56.67       55.05      2.87 o
   2  16   3      254.66      261.93     10.11 o
   3  16   3        0.02       -1.05      1.25 o
   4  16   3       56.07       49.22      4.36 o
   5  16   3       27.80       30.69      3.03 o
   6  16   3        1.34        3.76      2.21 o
  -7  17   3       44.77       44.83      5.03 o
  -6  17   3        1.67        1.90      1.77 o
  -5  17   3       35.68       34.11      4.57 o
  -4  17   3       14.81       14.59      1.86 o
  -3  17   3      641.71      636.27     10.14 o
  -2  17   3       30.96       28.18      1.84 o
  -1  17   3       82.19       87.80      5.21 o
   0  17   3       79.31       83.47      4.20 o
   1  17   3       29.54       23.30      1.85 o
   2  17   3      625.30      639.14     11.27 o
   3  17   3        5.85        4.01      1.75 o
   4  17   3       62.06       59.66      3.58 o
   5  17   3      154.49      141.26      4.67 o
   6  17   3       52.36       51.58      6.47 o
  -6  18   3      110.82      119.93      5.49 o
  -5  18   3       76.14       67.47      4.58 o
  -4  18   3      190.89      200.44      5.43 o
  -3  18   3       29.40       29.78      2.34 o
  -2  18   3      172.47      167.79      4.31 o
  -1  18   3      178.25      165.37      5.30 o
   0  18   3       97.91      108.60      7.65 o
   1  18   3      141.18      147.27      6.59 o
   2  18   3        0.09       -0.90      1.39 o
   3  18   3      347.97      366.90      8.93 o
   4  18   3      121.56      122.95      4.65 o
   5  18   3        3.11        1.22      1.55 o
  -6  19   3        5.48        4.48      2.20 o
  -5  19   3        5.34        1.79      1.95 o
  -4  19   3      103.99      105.79      4.07 o
  -3  19   3       21.65       21.32      2.37 o
  -2  19   3       28.13       25.81      2.13 o
  -1  19   3        0.44        1.01      2.26 o
   0  19   3       21.25       19.03      2.69 o
   1  19   3        2.02        0.28      1.54 o
   2  19   3       85.13       89.40      4.65 o
   3  19   3       37.88       40.06      3.77 o
   4  19   3       44.51       50.02      3.51 o
  -5  20   3       82.30       71.81      4.97 o
  -4  20   3        0.10        1.49      1.54 o
  -3  20   3        0.00       -0.84      1.49 o
  -2  20   3       21.34       19.47      1.97 o
  -1  20   3       37.15       28.48      3.95 o
   0  20   3        0.81        0.60      2.15 o
   1  20   3       53.62       51.91      3.63 o
   2  20   3        1.47        1.40      2.00 o
   3  20   3        8.46        4.94      2.24 o
   4  20   3        4.25        2.75      1.82 o
  -4  21   3       28.38       25.12      2.62 o
  -3  21   3       44.58       49.08      4.14 o
  -2  21   3       33.68       23.35      4.94 o
  -1  21   3       22.36       25.31      5.07 o
   0  21   3      108.27       98.22      4.66 o
   1  21   3       12.10       13.46      2.80 o
   2  21   3        0.04       -1.21      1.90 o
   3  21   3      140.32      129.19      8.78 o
  -3  22   3       22.62       22.42      3.12 o
  -2  22   3       25.35       21.58      4.78 o
  -1  22   3        8.29        9.26      4.27 o
   0  22   3      125.51      123.63      7.29 o
   1  22   3       25.05       20.90      5.03 o
   2  22   3        0.70        1.18      3.31 o
  -2  23   3       10.02        9.74      4.26 o
  -1  23   3       35.79       31.57      3.67 o
   0  23   3        2.03       -0.83      1.92 o
 -10   0   4       29.93       26.34      3.74 o
  -9   0   4      365.73      405.01     12.60 o
  -8   0   4      622.93      629.47     16.76 o
  -7   0   4      466.78      496.76     12.94 o
  -6   0   4     1928.64     1983.38     33.04 o
  -5   0   4     6454.64     6635.87    155.85 o
  -4   0   4      559.53      567.03     16.27 o
  -3   0   4       12.51        8.33      1.59 o
  -1   0   4      305.40      396.17     11.18 o
   1   0   4      847.68      835.17     14.51 o
   2   0   4       63.90      106.54      2.75 o
   3   0   4     2276.26     2178.02     35.40 o
   4   0   4       33.67       27.63      2.11 o
   5   0   4      174.88      208.66      5.71 o
   6   0   4      401.60      396.08     28.78 o
   7   0   4       37.94       41.72      5.18 o
   8   0   4       74.12       78.04      7.46 o
 -10   1   4       91.02       95.38      4.14 o
  -9   1   4        3.46        3.86      1.43 o
  -8   1   4       37.75       35.74      2.30 o
  -7   1   4      151.05      138.07      7.41 o
  -6   1   4      783.93      805.46     16.62 o
  -5   1   4      236.68      235.83      4.37 o
  -4   1   4      157.97      140.78      4.20 o
  -3   1   4     1149.57     1177.45     21.19 o
  -2   1   4      970.63      957.48     17.30 o
  -1   1   4     2720.60     3191.55     75.31 o
   0   1   4        1.51        5.32      0.82 o
   1   1   4      365.42      339.91      4.18 o
   2   1   4     1306.34     1440.04     12.78 o
   3   1   4        0.05       -0.25      0.48 o
   4   1   4        1.55        2.16      0.68 o
   5   1   4       43.58       41.67      1.88 o
   6   1   4      254.51      267.32      4.81 o
   7   1   4        5.51        3.95      1.04 o
   8   1   4        0.62       -0.50      1.89 o
 -10   2   4        1.54        1.57      1.61 o
  -9   2   4       24.34       27.93      2.37 o
  -8   2   4       58.97       52.28      2.54 o
  -7   2   4        2.99        3.83      0.94 o
  -6   2   4      896.41      912.58     16.67 o
  -5   2   4        2.01        1.34      0.80 o
  -4   2   4      182.39      230.38      4.87 o
  -3   2   4      296.37      367.88      7.00 o
  -1   2   4       26.35       -0.33      0.33 o
   0   2   4     6044.76     6622.27    154.02 o
   1   2   4      130.64      138.76      2.14 o
   2   2   4       68.93       57.58      1.36 o
   3   2   4     1598.77     1554.18     16.59 o
   4   2   4      265.68      226.31      4.15 o
   5   2   4      138.44      137.77      5.35 o
   6   2   4       42.33       44.07      3.18 o
   7   2   4      141.91      155.36      4.11 o
   8   2   4      148.50      152.48      6.56 o
 -10   3   4       16.22       17.76      2.41 o
  -9   3   4       50.73       43.86      2.94 o
  -8   3   4      161.37      158.76      5.49 o
  -7   3   4      326.30      305.50      6.36 o
  -6   3   4      181.55      181.82      6.31 o
  -5   3   4      536.61      529.66     10.18 o
  -4   3   4      291.52      303.04      6.28 o
  -3   3   4       55.73       54.69      1.48 o
  -2   3   4       35.99       45.42      1.59 o
  -1   3   4     3644.39        0.93      0.43 o
   1   3   4      937.58     1006.39     12.09 o
   2   3   4     1352.10     1463.35     26.27 o
   3   3   4       11.62       13.86      0.96 o
   4   3   4      510.48      472.10      9.16 o
   5   3   4        8.45        7.27      1.04 o
   6   3   4      242.55      250.60      4.62 o
   7   3   4      673.35      679.49     15.93 o
   8   3   4       24.08       23.77      3.88 o
 -10   4   4       26.20       26.92      2.72 o
  -9   4   4       56.53       55.29      3.19 o
  -8   4   4      304.96      319.34      7.32 o
  -7   4   4      299.45      290.91      6.27 o
  -6   4   4       82.03       78.30      4.14 o
  -5   4   4     1192.50     1214.98     26.75 o
  -4   4   4      314.71      341.75      5.46 o
  -3   4   4        7.33       21.92      1.34 o
  -2   4   4       10.43        2.86      0.59 o
  -1   4   4      759.97      476.11     13.91 o
   0   4   4     7497.03     8046.63    129.16 o
   1   4   4      309.07      321.98      4.15 o
   2   4   4      697.78      798.58      7.08 o
   3   4   4     1050.35     1037.49     11.75 o
   4   4   4     1764.55     1693.09     20.30 o
   5   4   4      746.71      672.73      9.43 o
   6   4   4      169.40      161.13      3.53 o
   7   4   4      295.92      318.27      6.81 o
   8   4   4      422.68      443.60     12.15 o
 -10   5   4        0.11        2.22      1.74 o
  -9   5   4        0.77        0.86      1.40 o
  -8   5   4        5.14        5.76      1.40 o
  -7   5   4       25.19       22.71      4.44 o
  -6   5   4      315.93      309.32      6.34 o
  -5   5   4       94.62       93.29      3.25 o
  -4   5   4       12.54       16.47      0.74 o
  -3   5   4       10.60       27.05      4.41 o
  -2   5   4      774.15      891.10     12.81 o
  -1   5   4      651.98      779.94      9.80 o
   0   5   4     1703.10     1884.41     25.65 o
   1   5   4      131.29      141.30      2.02 o
   2   5   4     1503.90     1668.31     13.89 o
   3   5   4        0.00        0.50      0.45 o
   4   5   4      964.29      947.00     12.38 o
   5   5   4       32.64       19.18      1.48 o
   6   5   4        5.21        4.94      0.98 o
   7   5   4        8.53        9.45      1.66 o
   8   5   4      118.17      125.58      4.83 o
 -10   6   4       76.58       69.99      3.92 o
  -9   6   4       17.92       18.18      2.23 o
  -8   6   4      274.26      291.76      7.11 o
  -7   6   4      121.82      122.24      3.85 o
  -6   6   4      274.61      272.41     12.50 o
  -5   6   4      822.63      799.70     10.03 o
  -4   6   4      946.07      872.90    101.90 o
  -3   6   4       19.93       18.57      2.03 o
  -2   6   4       22.21       31.39      1.67 o
  -1   6   4      380.39      409.46      4.65 o
   0   6   4      947.43     1061.13     15.03 o
   1   6   4     1353.44     1393.45     11.73 o
   2   6   4        3.06        2.47      0.48 o
   3   6   4      262.57      280.22      3.93 o
   4   6   4      148.01      135.46      2.85 o
   5   6   4      348.37      321.96      4.98 o
   6   6   4      239.85      225.59      4.06 o
   7   6   4        6.79        3.58      1.25 o
   8   6   4      434.88      438.36      9.51 o
 -10   7   4       84.99       90.36      4.46 o
  -9   7   4      253.34      262.26      7.31 o
  -8   7   4        5.80        4.74      1.48 o
  -7   7   4      568.81      566.70     11.34 o
  -6   7   4      782.10      775.67     11.16 o
  -5   7   4      542.10      540.60      7.43 o
  -4   7   4      224.63      216.46      5.81 o
  -3   7   4       96.00       84.19      1.71 o
  -2   7   4     7271.22     8177.44     91.09 o
  -1   7   4      295.77      328.24      4.65 o
   0   7   4      143.62      143.50      2.73 o
   1   7   4      371.44      375.30      3.74 o
   2   7   4     1106.74     1139.84     10.73 o
   3   7   4       66.83       61.88      1.76 o
   4   7   4      288.97      259.92      4.28 o
   5   7   4        6.47       11.22      1.14 o
   6   7   4       48.09       43.80      1.81 o
   7   7   4      111.47      102.76      3.34 o
   8   7   4        4.61        6.13      1.97 o
  -9   8   4        6.48        9.08      2.01 o
  -8   8   4       67.50       61.56      4.10 o
  -7   8   4       80.68       78.83      3.44 o
  -6   8   4        0.28        0.11      0.85 o
  -5   8   4       30.30       22.69      1.69 o
  -4   8   4       14.55       15.25      1.01 o
  -3   8   4        6.02        7.08      0.62 o
  -2   8   4     1282.31     1363.77     13.34 o
  -1   8   4        4.99        6.23      0.66 o
   0   8   4      292.51      299.11      3.89 o
   1   8   4     2239.10     2558.45     20.72 o
   2   8   4      111.67      120.04      2.04 o
   3   8   4       67.27       74.38      1.66 o
   4   8   4       34.16       44.56      2.77 o
   5   8   4        4.39        3.41      0.89 o
   6   8   4       13.74       14.98      1.22 o
   7   8   4       53.50       57.11      2.86 o
   8   8   4       60.11       59.18      3.85 o
  -9   9   4       92.54       90.73      3.97 o
  -8   9   4       61.43       56.89      4.59 o
  -7   9   4       77.46       83.75      4.28 o
  -6   9   4      238.20      243.47      6.23 o
  -5   9   4       44.44       41.92      1.78 o
  -4   9   4       22.96       20.40      1.14 o
  -3   9   4       97.32       96.33      1.91 o
  -2   9   4     2218.85     2367.38     27.98 o
  -1   9   4        3.47       12.42      2.11 o
   0   9   4       10.43        6.02      0.66 o
   1   9   4      248.90      249.55      3.41 o
   2   9   4      408.00      415.50      4.93 o
   3   9   4      188.03      188.92      2.91 o
   4   9   4        3.83        1.91      0.84 o
   5   9   4        2.17        3.44      0.93 o
   6   9   4      169.32      178.52      3.55 o
   7   9   4      208.69      218.15      5.13 o
   8   9   4       57.51       54.75      4.70 o
  -9  10   4        1.17        2.60      1.59 o
  -8  10   4      158.61      145.81      8.65 o
  -7  10   4      362.70      372.88      6.44 o
  -6  10   4        5.08        5.40      1.01 o
  -5  10   4      398.28      402.92      6.96 o
  -4  10   4      175.85      183.70      3.37 o
  -3  10   4       82.06       70.83      1.98 o
  -2  10   4        0.73        3.90      1.52 o
  -1  10   4      542.91      556.98      6.06 o
   0  10   4      194.25      160.46      2.71 o
   1  10   4      370.56      366.56      4.50 o
   2  10   4      263.31      264.97      4.00 o
   3  10   4       31.07       26.33      1.25 o
   4  10   4        5.88        4.17      0.96 o
   5  10   4      107.28      102.81      2.88 o
   6  10   4      109.51      109.58      4.28 o
   7  10   4        0.01       -0.16      1.27 o
  -9  11   4       13.52        9.81      2.12 o
  -8  11   4       63.46       61.36      3.82 o
  -7  11   4       29.69       30.39      2.47 o
  -6  11   4        1.00        1.64      0.96 o
  -5  11   4       97.27       95.52      4.51 o
  -4  11   4       13.34       14.07      1.07 o
  -3  11   4        2.14        5.88      0.85 o
  -2  11   4       84.19       84.14      2.06 o
  -1  11   4        6.57        9.51      0.85 o
   0  11   4       63.43       60.43      1.62 o
   1  11   4      211.61      216.14      3.26 o
   2  11   4      194.58      206.66      3.83 o
   3  11   4       11.76       11.19      1.02 o
   4  11   4       22.51       17.79      1.68 o
   5  11   4        0.72        0.88      0.90 o
   6  11   4        2.06        0.94      0.87 o
   7  11   4        4.16        2.67      1.45 o
  -9  12   4       51.58       61.97     11.52 o
  -8  12   4        4.95        4.76      2.62 o
  -7  12   4       25.93       23.55      1.86 o
  -6  12   4       72.23       80.84      6.77 o
  -5  12   4      248.66      261.23      4.94 o
  -4  12   4       46.69       47.38      1.68 o
  -3  12   4        9.34        8.10      0.90 o
  -2  12   4      145.13      149.83      3.24 o
  -1  12   4       25.46       35.09      1.97 o
   0  12   4      173.67      169.06      3.41 o
   1  12   4       41.15       40.32      1.76 o
   2  12   4        3.48        4.35      0.91 o
   3  12   4      209.10      208.53      3.92 o
   4  12   4      272.47      266.14      6.12 o
   5  12   4       98.62       98.24      3.19 o
   6  12   4       11.95        9.28      1.69 o
   7  12   4       73.97       71.62      3.43 o
  -8  13   4        1.17        1.23      1.60 o
  -7  13   4       51.59       50.66      2.70 o
  -6  13   4       30.42       33.02      3.35 o
  -5  13   4      338.22      331.93      5.96 o
  -4  13   4        0.41       -0.40      0.67 o
  -3  13   4      356.79      336.74      4.86 o
  -2  13   4      128.94      134.85      3.07 o
  -1  13   4       16.85       12.04      1.08 o
   0  13   4      204.31      208.50      4.00 o
   1  13   4      241.31      251.34      5.53 o
   2  13   4      225.78      220.26      4.23 o
   3  13   4       21.21       21.62      1.52 o
   4  13   4      370.74      388.12      7.95 o
   5  13   4       47.17       44.02      2.79 o
   6  13   4      123.81      126.10      5.57 o
   7  13   4      165.22      155.48      6.24 o
  -8  14   4       52.80       56.32      2.49 o
  -7  14   4       25.13       24.43      2.78 o
  -6  14   4      121.21      120.03      5.70 o
  -5  14   4       35.01       36.47      2.22 o
  -4  14   4      101.64       93.13      2.42 o
  -3  14   4       50.65       48.63      1.95 o
  -2  14   4        5.87        8.03      1.08 o
  -1  14   4       80.82       77.10      2.53 o
   0  14   4      485.92      505.51      7.29 o
   1  14   4      113.27      119.54      3.12 o
   2  14   4       27.28       24.40      1.67 o
   3  14   4       80.04       79.75      3.08 o
   4  14   4        1.95        1.09      1.24 o
   5  14   4        3.42        5.19      1.50 o
   6  14   4        4.46        4.05      4.08 o
  -8  15   4      134.66      140.54      4.67 o
  -7  15   4        2.28        2.68      1.45 o
  -6  15   4       75.85       71.94      3.55 o
  -5  15   4       31.42       27.71      2.10 o
  -4  15   4       50.43       48.63      2.00 o
  -3  15   4       34.72       35.55      2.20 o
  -2  15   4      288.18      286.77      5.75 o
  -1  15   4      154.82      159.77      4.14 o
   0  15   4       36.58       38.51      2.40 o
   1  15   4       56.89       53.00      2.37 o
   2  15   4       54.91       55.45      2.70 o
   3  15   4       46.10       42.68      3.49 o
   4  15   4       25.66       24.54      2.36 o
   5  15   4        1.95        2.93      1.63 o
   6  15   4       37.12       34.04      3.61 o
  -7  16   4       17.94       19.19      2.34 o
  -6  16   4       12.69       14.01      2.03 o
  -5  16   4      336.91      346.05      7.71 o
  -4  16   4       24.59       27.82      2.15 o
  -3  16   4       18.62       17.29      1.73 o
  -2  16   4      373.74      401.49      7.69 o
  -1  16   4        9.28       10.56      1.75 o
   0  16   4      811.20      823.10     21.51 o
   1  16   4       60.77       65.23      2.69 o
   2  16   4        9.82       11.32      1.61 o
   3  16   4      176.86      190.09      5.60 o
   4  16   4        1.64        1.96      1.51 o
   5  16   4      230.12      236.45      6.32 o
   6  16   4        0.05       -0.01      3.16 o
  -7  17   4       86.56       86.51      3.98 o
  -6  17   4      165.47      168.70     10.00 o
  -5  17   4        7.83        8.07      2.05 o
  -4  17   4        6.19        2.98      1.32 o
  -3  17   4        6.58        1.71      1.29 o
  -2  17   4       47.94       42.85      3.19 o
  -1  17   4        0.23        0.72      1.28 o
   0  17   4      441.77      455.86     10.18 o
   1  17   4        2.96        1.73      1.29 o
   2  17   4       12.46       11.23      1.72 o
   3  17   4      113.91      112.27      4.45 o
   4  17   4        6.18        4.47      1.74 o
   5  17   4        0.78        0.41      1.54 o
  -6  18   4       32.18       32.73      3.45 o
  -5  18   4        4.07        4.39      1.96 o
  -4  18   4       32.24       26.67      2.51 o
  -3  18   4       46.52       46.45      2.82 o
  -2  18   4       30.23       28.80      2.15 o
  -1  18   4        5.88        3.69      1.58 o
   0  18   4      299.17      317.58      8.41 o
   1  18   4       45.06       47.28      3.01 o
   2  18   4       19.24       18.71      2.14 o
   3  18   4        7.07        8.40      3.49 o
   4  18   4        5.96        5.27      1.80 o
   5  18   4       35.22       32.89      2.81 o
  -6  19   4       93.41       90.44      4.95 o
  -5  19   4       10.79       13.23      2.61 o
  -4  19   4       52.74       53.06      3.29 o
  -3  19   4       68.62       71.85      3.33 o
  -2  19   4        9.20        7.08      1.50 o
  -1  19   4      339.54      361.09     11.37 o
   0  19   4        1.54        3.37      1.51 o
   1  19   4       16.93       14.23      2.07 o
   2  19   4      289.63      302.70     18.38 o
   3  19   4        0.08       -1.28      1.86 o
   4  19   4       40.98       43.98      3.39 o
  -5  20   4        7.15        8.86      2.52 o
  -4  20   4       13.40       12.84      2.06 o
  -3  20   4       10.55       10.10      2.15 o
  -2  20   4       22.72       21.76      2.05 o
  -1  20   4        6.23        5.22      2.70 o
   0  20   4      387.76      391.45      8.30 o
   1  20   4      136.13      132.74      6.27 o
   2  20   4      223.77      240.05      7.81 o
   3  20   4       31.79       32.67      5.15 o
  -4  21   4        0.00       -0.38      1.51 o
  -3  21   4      106.55      108.96      4.57 o
  -2  21   4        0.33        0.64      2.99 o
  -1  21   4       42.97       52.52      6.70 o
   0  21   4       90.12       89.64      4.67 o
   1  21   4       17.18       16.26      3.96 o
   2  21   4      258.97      260.68     13.13 o
   3  21   4        3.20        1.39      3.13 o
  -3  22   4       10.81       10.34      2.54 o
  -2  22   4       10.99       15.05      4.46 o
  -1  22   4        8.04       12.07      4.39 o
   0  22   4       14.83       13.67      2.49 o
   1  22   4        6.32        4.98      2.47 o
   2  22   4       10.18        6.56      3.89 o
  -1  23   4       83.25       79.85      5.93 o
   0  23   4       85.92       89.24      4.86 o
 -10   1   5      121.91      121.57      4.44 o
  -9   1   5       58.32       51.50      2.69 o
  -8   1   5        0.10        1.04      0.95 o
  -7   1   5       83.67       87.34      2.47 o
  -6   1   5     1348.34     1364.81     20.40 o
  -5   1   5       17.53       19.45      2.04 o
  -4   1   5      675.38      693.94     13.88 o
  -3   1   5     1700.17     2050.17     35.64 o
  -2   1   5      341.40      357.27      6.82 o
   0   1   5     4697.27     5572.26     72.66 o
   1   1   5      250.80      273.53      2.93 o
   2   1   5       30.55       22.35      0.90 o
   3   1   5       28.18       35.42      1.72 o
   4   1   5      114.33      112.70      2.87 o
   5   1   5        5.41        4.15      1.24 o
   6   1   5      281.75      288.28      5.31 o
   7   1   5       52.44       51.32      1.85 o
   8   1   5       59.40       59.90      6.25 o
 -10   2   5      264.64      270.43     10.97 o
  -9   2   5        9.00        7.28      1.49 o
  -8   2   5      300.81      305.25     11.44 o
  -7   2   5      193.17      190.53      6.48 o
  -6   2   5      348.34      363.26      7.96 o
  -5   2   5      658.51      656.32     10.25 o
  -4   2   5      128.54      134.05      3.37 o
  -3   2   5      620.03      616.31      8.74 o
  -2   2   5      304.04      302.33      4.80 o
  -1   2   5      705.92      804.41     19.47 o
   0   2   5     2671.31     3121.36     41.27 o
   1   2   5      104.44      131.95      1.75 o
   2   2   5      782.44      826.01      7.75 o
   3   2   5      636.81      643.04      8.85 o
   4   2   5      305.30      312.01      5.37 o
   5   2   5      725.14      713.55     11.07 o
   6   2   5      126.41      127.61      3.30 o
   7   2   5      191.85      198.44      6.32 o
   8   2   5      163.26      155.58      6.90 o
 -10   3   5        3.79        1.29      1.54 o
  -9   3   5       18.03       23.69      2.10 o
  -8   3   5       22.66       25.00      1.83 o
  -7   3   5      116.82      114.52      5.07 o
  -6   3   5       12.28       10.95      1.67 o
  -5   3   5      212.76      214.64      6.01 o
  -4   3   5      300.14      248.30      8.32 o
  -3   3   5      835.66      910.51     10.69 o
  -2   3   5     1162.96     1425.61     19.34 o
  -1   3   5       80.63       84.01      2.76 o
   0   3   5      289.16      343.23      4.97 o
   1   3   5        1.09        0.07      0.24 o
   2   3   5       26.29       38.11      0.85 o
   3   3   5        1.19        1.25      0.61 o
   4   3   5      263.96      254.86      4.73 o
   5   3   5       43.47       41.81      2.64 o
   6   3   5        0.03       -0.34      0.86 o
   7   3   5       40.67       39.49      2.61 o
   8   3   5        3.92        4.51      2.45 o
 -10   4   5       26.71       23.55      2.66 o
  -9   4   5      237.09      245.84     11.16 o
  -8   4   5      314.30      318.89      6.93 o
  -7   4   5        8.01        8.60      2.05 o
  -6   4   5     1252.51     1184.73     28.45 o
  -5   4   5      559.39      525.20     10.40 o
  -4   4   5      209.76      212.28      4.02 o
  -3   4   5      518.08      507.84      7.80 o
  -2   4   5     2358.36     2590.93     34.20 o
  -1   4   5      179.30      153.72      3.82 o
   0   4   5      178.89      178.99      3.62 o
   1   4   5      220.64      297.51      3.23 o
   2   4   5      186.28      186.70      2.37 o
   3   4   5     1445.91     1379.88     13.81 o
   4   4   5      217.76      225.08      4.40 o
   5   4   5      350.47      354.29      6.14 o
   6   4   5      191.73      198.68      4.27 o
   7   4   5        0.27        0.29      1.29 o
   8   4   5        4.41        1.79      1.94 o
 -10   5   5      150.75      158.32      5.34 o
  -9   5   5      203.68      211.40      5.84 o
  -8   5   5      105.51      103.15      3.48 o
  -7   5   5      332.26      307.14      6.44 o
  -6   5   5      645.87      643.66     17.23 o
  -5   5   5      750.58      775.00     14.64 o
  -4   5   5      705.05      753.40     10.74 o
  -3   5   5     1232.41     1322.68     18.38 o
  -2   5   5     5642.31     6055.56    117.81 o
  -1   5   5      469.86      520.00      6.76 o
   0   5   5      622.32      723.11      8.28 o
   1   5   5      384.08      393.88      4.09 o
   2   5   5       39.24       35.46      1.45 o
   3   5   5     3432.88     3413.41     31.79 o
   4   5   5       41.59       48.38      1.87 o
   5   5   5        7.31        8.09      1.06 o
   6   5   5      415.37      425.36      6.27 o
   7   5   5        1.47        1.94      1.19 o
   8   5   5      159.90      156.93      5.49 o
 -10   6   5      192.71      200.81      8.49 o
  -9   6   5        1.13        0.60      1.36 o
  -8   6   5        0.04        0.09      1.07 o
  -7   6   5      138.77      147.18      4.07 o
  -6   6   5        4.47        5.59      2.35 o
  -5   6   5      241.64      254.61      3.95 o
  -4   6   5      141.42      115.26     14.84 o
  -3   6   5      580.47      618.33      7.94 o
  -2   6   5      754.61      808.18      9.03 o
  -1   6   5       55.71       37.83      1.27 o
   0   6   5      501.56      612.18      7.33 o
   1   6   5       83.09       81.28      1.59 o
   2   6   5      140.86      140.84      2.18 o
   3   6   5      748.17      740.27      8.32 o
   4   6   5        2.20        3.27      0.94 o
   5   6   5       21.61       23.65      1.51 o
   6   6   5       10.56        8.82      1.15 o
   7   6   5        3.55        1.12      1.24 o
   8   6   5       10.25       10.79      2.22 o
 -10   7   5       16.32       19.10      2.53 o
  -9   7   5        1.05        1.32      1.47 o
  -8   7   5       95.72       90.72      3.63 o
  -7   7   5       97.00       93.74      3.36 o
  -6   7   5      147.83      129.90      7.66 o
  -5   7   5      255.87      248.23      5.82 o
  -4   7   5      274.98      254.07      6.51 o
  -3   7   5       15.25       28.20      1.16 o
  -2   7   5      732.64      793.86     11.41 o
  -1   7   5     1295.07     1303.38     12.85 o
   0   7   5       10.38        4.50      0.47 o
   1   7   5       33.90       38.06      1.10 o
   2   7   5       34.02       29.49      1.27 o
   3   7   5       23.72       21.07      1.26 o
   4   7   5      351.34      315.21      7.01 o
   5   7   5       24.38       23.40      1.56 o
   6   7   5       85.38       84.26      2.51 o
   7   7   5      313.98      325.06      6.51 o
   8   7   5        1.19        1.29      1.92 o
 -10   8   5       10.23       12.63      3.64 o
  -9   8   5       24.65       26.49      2.60 o
  -8   8   5      217.29      225.17      6.19 o
  -7   8   5        7.58        2.61      2.18 o
  -6   8   5       96.31      110.99      3.60 o
  -5   8   5      481.90      475.39     14.48 o
  -4   8   5       85.51       78.56      2.44 o
  -3   8   5      464.09      455.94      5.83 o
  -2   8   5      915.18      921.55     12.86 o
  -1   8   5      220.16      189.18      2.90 o
   0   8   5     1165.36     1208.05     11.25 o
   1   8   5      250.66      234.93      3.03 o
   2   8   5      177.25      153.30      2.58 o
   3   8   5     1813.94     1823.95     16.68 o
   4   8   5      226.26      201.48      3.91 o
   5   8   5      631.84      603.45      8.22 o
   6   8   5      183.36      191.40      3.91 o
   7   8   5      544.66      561.42      9.46 o
  -9   9   5       17.63       13.58      3.74 o
  -8   9   5        0.12       -0.69      2.12 o
  -7   9   5       93.98       92.13      6.06 o
  -6   9   5       71.06       71.95      5.16 o
  -5   9   5       15.13       17.26      1.63 o
  -4   9   5      132.52      138.23      2.67 o
  -3   9   5        1.76        0.72      0.49 o
  -2   9   5       43.18       34.02      1.60 o
  -1   9   5       16.92        9.87      1.18 o
   0   9   5        1.38        0.57      0.46 o
   1   9   5       90.13       85.56      1.70 o
   2   9   5      254.60      263.95      3.70 o
   3   9   5      145.85      150.89      2.63 o
   4   9   5      763.33      776.03      9.18 o
   5   9   5        0.00        0.13      0.86 o
   6   9   5       81.99       82.64      2.60 o
   7   9   5        3.72        1.04      1.36 o
  -9  10   5       12.90       12.23      4.44 o
  -8  10   5        0.30       -1.49      1.49 o
  -7  10   5      118.42      115.82      2.84 o
  -6  10   5        4.56        3.33      0.90 o
  -5  10   5      197.57      189.22      3.75 o
  -4  10   5        3.68        2.29      0.70 o
  -3  10   5       96.15      102.44      2.12 o
  -2  10   5      261.82      297.54      4.14 o
  -1  10   5      142.42      126.82      3.29 o
   0  10   5        3.76        4.78      0.75 o
   1  10   5       12.61        9.43      0.83 o
   2  10   5       39.84       37.48      2.10 o
   3  10   5      253.09      243.52      3.61 o
   4  10   5       79.22       77.04      2.51 o
   5  10   5       10.25        6.52      1.13 o
   6  10   5       21.06       24.42      1.68 o
   7  10   5       13.41       10.97      1.84 o
  -9  11   5      281.87      278.95     21.44 o
  -8  11   5        3.75        2.81      1.49 o
  -7  11   5      348.24      351.41      6.37 o
  -6  11   5       75.74       78.84      2.72 o
  -5  11   5      585.87      597.98      9.72 o
  -4  11   5      212.58      221.63      3.91 o
  -3  11   5       94.12       87.90      2.08 o
  -2  11   5     2239.69     2336.26     22.55 o
  -1  11   5      151.07      146.58      2.81 o
   0  11   5       33.91       33.43      1.49 o
   1  11   5      282.84      292.64      5.00 o
   2  11   5       34.79       40.49      2.21 o
   3  11   5      218.03      212.51      3.94 o
   4  11   5       20.76       22.93      1.85 o
   5  11   5       78.11       83.10      2.91 o
   6  11   5      299.13      297.10      5.53 o
   7  11   5        1.20        0.41      1.59 o
  -9  12   5       24.75       31.40      3.15 o
  -8  12   5       62.63       63.63      3.66 o
  -7  12   5      179.46      175.10      4.32 o
  -6  12   5      284.49      282.16      5.89 o
  -5  12   5      141.47      148.04      3.99 o
  -4  12   5      111.18      104.64      3.18 o
  -3  12   5      708.92      730.20      8.39 o
  -2  12   5     3090.19     3237.83     30.68 o
  -1  12   5      118.75      112.19      3.39 o
   0  12   5      507.05      507.66      6.37 o
   1  12   5      371.35      397.14      6.12 o
   2  12   5       75.53       76.81      2.41 o
   3  12   5      420.74      411.58      6.22 o
   4  12   5      329.19      304.27      6.83 o
   5  12   5      505.26      497.76      8.41 o
   6  12   5       16.33       18.55      1.69 o
   7  12   5      147.61      145.12      5.18 o
  -8  13   5       12.09       12.79      2.22 o
  -7  13   5       82.63       91.91      3.30 o
  -6  13   5        9.67       11.57      2.42 o
  -5  13   5        0.41       -0.86      0.87 o
  -4  13   5      397.51      360.46      5.73 o
  -3  13   5       17.87       18.75      1.27 o
  -2  13   5      359.34      386.19      5.90 o
  -1  13   5      152.99      147.16      3.06 o
   0  13   5      211.53      215.35      4.34 o
   1  13   5      486.20      504.42      7.37 o
   2  13   5        1.99        2.02      0.96 o
   3  13   5        0.16       -0.10      1.03 o
   4  13   5       15.95       16.92      2.58 o
   5  13   5        0.16        2.38      1.77 o
   6  13   5       72.45       71.91      3.00 o
  -8  14   5      119.71      120.91      8.70 o
  -7  14   5       24.38       30.14      2.32 o
  -6  14   5        5.81        5.78      1.48 o
  -5  14   5      161.87      158.34      6.17 o
  -4  14   5      287.94      279.04      4.39 o
  -3  14   5       93.03       91.66      2.43 o
  -2  14   5       14.46       13.79      1.70 o
  -1  14   5      120.43      130.19      2.97 o
   0  14   5      310.25      310.98      7.76 o
   1  14   5       22.10       22.55      1.67 o
   2  14   5      311.45      329.10      6.57 o
   3  14   5      210.02      212.72      5.16 o
   4  14   5       62.86       53.55      3.64 o
   5  14   5      229.42      234.78      6.11 o
   6  14   5       19.93       17.87      1.74 o
  -8  15   5        0.48       -0.95      1.26 o
  -7  15   5       64.77       63.57      3.24 o
  -6  15   5       67.84       64.50      2.96 o
  -5  15   5      192.65      186.00      4.54 o
  -4  15   5      211.59      213.01      4.73 o
  -3  15   5       72.92       78.37      3.70 o
  -2  15   5      550.48      546.63      7.92 o
  -1  15   5      452.08      477.42      9.47 o
   0  15   5        2.01        2.38      1.17 o
   1  15   5      258.25      271.37      5.17 o
   2  15   5      109.92      120.98      3.94 o
   3  15   5      122.60      121.59      4.01 o
   4  15   5      185.42      199.76      5.69 o
   5  15   5       19.53       21.08      2.37 o
   6  15   5       13.95       15.77      2.96 o
  -7  16   5       16.68       18.64      2.16 o
  -6  16   5       36.61       45.52      5.29 o
  -5  16   5       12.86       12.38      1.69 o
  -4  16   5       18.74       18.57      1.58 o
  -3  16   5      351.14      348.21      6.65 o
  -2  16   5       10.75        9.04      1.73 o
  -1  16   5        2.33        1.13      1.21 o
   0  16   5      402.20      408.95      7.77 o
   1  16   5       11.78       11.00      1.67 o
   2  16   5       10.91        9.01      1.54 o
   3  16   5       25.10       25.00      2.84 o
   4  16   5        0.18       -1.19      1.41 o
   5  16   5       11.81       12.39      2.84 o
  -7  17   5       12.42       13.89      2.14 o
  -6  17   5        0.29       -1.50      1.50 o
  -5  17   5       14.32       11.34      2.18 o
  -4  17   5        6.98        5.23      1.41 o
  -3  17   5      127.61      116.08      3.76 o
  -2  17   5       33.81       30.45      2.30 o
  -1  17   5        9.40        8.19      1.77 o
   0  17   5      172.82      175.46      4.88 o
   1  17   5        2.42        3.36      1.51 o
   2  17   5       25.68       29.09      2.32 o
   3  17   5       84.70       82.50      4.10 o
   4  17   5       10.45        9.13      2.03 o
   5  17   5       43.12       43.29      7.29 o
  -7  18   5        9.12       12.44      3.49 o
  -6  18   5        3.11        2.03      1.92 o
  -5  18   5       59.38       59.43      4.26 o
  -4  18   5        2.54        3.90      1.44 o
  -3  18   5      125.39      127.72      4.22 o
  -2  18   5        5.28        4.87      1.64 o
  -1  18   5      259.68      274.29     10.08 o
   0  18   5       66.70       69.76      3.50 o
   1  18   5        5.80        4.84      1.59 o
   2  18   5        2.62        1.96      1.70 o
   3  18   5       19.37       23.74      3.10 o
   4  18   5        5.55        6.14      2.86 o
  -6  19   5       11.21        8.25      2.32 o
  -5  19   5        0.26       -1.50      1.69 o
  -4  19   5      236.36      238.04      6.13 o
  -3  19   5        0.02        1.10      1.32 o
  -2  19   5       16.68       13.62      1.77 o
  -1  19   5       64.63       69.67      5.64 o
   0  19   5        0.09        0.20      1.38 o
   1  19   5       81.62       79.29      3.91 o
   2  19   5        5.34       -1.06      2.71 o
   3  19   5       24.75       29.36      4.97 o
   4  19   5       39.91       38.98      3.30 o
  -5  20   5       14.41       13.99      2.66 o
  -4  20   5       27.54       24.68      3.25 o
  -3  20   5       70.90       64.79      3.48 o
  -2  20   5        0.58        0.47      1.59 o
  -1  20   5       19.55       22.94      3.75 o
   0  20   5      137.95      126.03      5.04 o
   1  20   5       93.47       91.09      4.62 o
   2  20   5       13.27       13.04      2.69 o
   3  20   5       23.81       25.60      4.96 o
  -4  21   5       84.82       96.12      5.66 o
  -3  21   5        0.36       -0.72      1.54 o
  -2  21   5       43.66       44.06      6.05 o
  -1  21   5       14.93        6.70      3.71 o
   0  21   5       97.92       95.34      6.72 o
   1  21   5       87.32       89.05      5.43 o
   2  21   5       28.83       35.55      6.04 o
  -3  22   5       69.33       68.86      4.82 o
  -2  22   5       97.95       80.40      8.00 o
  -1  22   5       15.92       18.02      3.23 o
   0  22   5        1.70        1.59      2.04 o
   1  22   5       12.39       12.13      2.91 o
 -10   0   6       79.79       81.49      4.84 o
  -9   0   6      532.99      546.75     14.92 o
  -8   0   6      172.31      173.21      5.78 o
  -6   0   6     3271.57     3324.48     81.57 o
  -5   0   6      335.69      355.16     12.41 o
  -4   0   6        2.22        1.37      1.31 o
  -3   0   6       57.16       37.47      3.23 o
  -2   0   6      211.18       -0.29      0.29 o
  -1   0   6    10024.74    10452.32    242.33 o
   0   0   6      157.15      138.16      6.67 o
   1   0   6      142.04      159.37      3.80 o
   2   0   6     3269.20     3257.46     37.24 o
   3   0   6     5222.95     5129.27     80.92 o
   4   0   6      760.49      700.87     14.10 o
   5   0   6      268.81      260.01      7.85 o
   6   0   6      146.02      172.31      7.90 o
   7   0   6      515.11      511.28     11.25 o
   8   0   6      271.58      278.03     13.74 o
 -10   1   6       25.38       25.68      2.28 o
  -9   1   6       20.92       18.08      1.75 o
  -8   1   6       52.73       47.06      2.01 o
  -7   1   6     1005.24      996.25     23.40 o
  -6   1   6       65.55       70.51      2.53 o
  -5   1   6      382.68      392.31      9.55 o
  -4   1   6      537.59      650.03     13.43 o
  -3   1   6     1183.30     1381.82     19.27 o
  -2   1   6     1035.47     1001.67     11.84 o
  -1   1   6     2900.24     3260.00     27.52 o
   0   1   6     2943.54     3385.87     44.95 o
   1   1   6       65.39       79.98      1.32 o
   2   1   6      279.97      248.13      3.06 o
   3   1   6     2375.39     2320.84     27.20 o
   4   1   6        6.19        5.75      1.03 o
   5   1   6      199.91      204.48      4.45 o
   6   1   6      178.23      182.23      4.24 o
   7   1   6        8.27        5.37      1.46 o
   8   1   6       48.30       44.11      4.63 o
 -10   2   6        7.39       10.00      1.65 o
  -9   2   6       62.29       69.12      2.84 o
  -8   2   6       61.87       61.11      3.71 o
  -7   2   6       14.35       17.33      1.77 o
  -6   2   6      443.37      433.90      7.65 o
  -5   2   6      310.95      290.08      5.44 o
  -4   2   6      134.48      137.76      3.18 o
  -3   2   6       47.21       45.00      1.32 o
  -2   2   6       60.51       72.78      1.57 o
  -1   2   6      247.33      258.98      2.96 o
   0   2   6      452.89      515.91      8.09 o
   1   2   6      439.67      492.17      4.54 o
   2   2   6       79.04       69.83      1.33 o
   3   2   6      591.59      572.16      8.36 o
   4   2   6       33.22       31.23      1.86 o
   5   2   6       18.43       15.16      1.50 o
   6   2   6       10.78       15.01      1.55 o
   7   2   6       22.15       19.83      1.52 o
   8   2   6       52.64       47.60      4.66 o
 -10   3   6       63.51       66.81      3.23 o
  -9   3   6       14.86       13.37      1.60 o
  -8   3   6      286.47      297.29      9.66 o
  -7   3   6      563.87      571.74     11.88 o
  -6   3   6     2126.79     2140.22     33.81 o
  -5   3   6      506.62      527.40     10.38 o
  -4   3   6     1061.71     1096.49     25.78 o
  -3   3   6     2618.00     2940.79     37.90 o
  -2   3   6      587.26      626.77      7.86 o
  -1   3   6      121.04      140.76      1.97 o
   0   3   6      117.31       73.81      1.67 o
   1   3   6     1257.85     1313.44     11.25 o
   2   3   6        6.37        7.54      0.59 o
   3   3   6       90.80       82.75      2.54 o
   4   3   6       57.11       50.84      2.93 o
   5   3   6      235.28      218.23      4.63 o
   6   3   6      133.29      116.35      3.38 o
   7   3   6        0.16        1.58      1.37 o
   8   3   6      158.75      157.72      5.68 o
 -10   4   6      168.62      183.40      8.83 o
  -9   4   6       52.77       53.40      2.62 o
  -8   4   6       49.77       57.00      4.02 o
  -7   4   6      908.02      935.23     18.01 o
  -6   4   6      652.79      681.70     17.17 o
  -5   4   6      280.55      273.03      6.42 o
  -4   4   6       18.24       20.91      0.93 o
  -3   4   6      844.93      820.14     16.70 o
  -2   4   6       10.76        8.37      0.69 o
  -1   4   6     1470.61     1459.60     15.39 o
   0   4   6      835.77      965.92     10.82 o
   1   4   6      411.21      455.17      7.31 o
   2   4   6     1258.43     1254.43     10.84 o
   3   4   6      902.22      899.80      9.75 o
   4   4   6       11.11       19.32      1.34 o
   5   4   6      122.60      116.56      3.32 o
   6   4   6        3.33        2.35      0.97 o
   7   4   6       33.72       34.40      2.36 o
 -10   5   6       23.91       23.20      2.32 o
  -9   5   6        8.53        8.22      1.49 o
  -8   5   6       15.40       13.63      2.75 o
  -7   5   6       21.08       23.09      2.90 o
  -6   5   6       55.29       56.24      3.62 o
  -5   5   6       46.58       40.85      3.20 o
  -4   5   6        8.22        9.17      0.82 o
  -3   5   6      521.73      622.06      9.63 o
  -2   5   6      200.01      246.92      3.48 o
  -1   5   6       31.04       36.43      1.25 o
   0   5   6      415.90      470.23      5.05 o
   1   5   6        3.57        1.82      0.39 o
   2   5   6      212.85      207.47      2.62 o
   3   5   6       72.99       68.80      1.92 o
   4   5   6        8.58        9.37      1.07 o
   5   5   6        6.48        5.20      1.01 o
   6   5   6      115.28      115.59      3.55 o
   7   5   6        4.55        3.97      1.40 o
 -10   6   6       90.37       96.61      4.03 o
  -9   6   6      141.07      134.30      4.37 o
  -8   6   6       63.70       63.39      2.69 o
  -7   6   6      108.34      105.43      6.92 o
  -6   6   6      107.35      105.43      3.00 o
  -5   6   6      542.68      553.57     10.66 o
  -4   6   6       76.99       63.04      2.86 o
  -3   6   6        7.10       15.69      0.92 o
  -2   6   6       97.28       93.73      2.44 o
  -1   6   6      920.60      868.64      9.88 o
   0   6   6      235.32      259.43      3.07 o
   1   6   6     1122.87     1148.49     10.07 o
   2   6   6      812.50      818.48      8.26 o
   3   6   6       89.46       83.45      2.15 o
   4   6   6      207.61      201.41      3.89 o
   5   6   6       21.15       19.18      1.50 o
   6   6   6      248.48      258.72      4.81 o
   7   6   6      313.27      327.06      6.65 o
 -10   7   6       43.09       44.12      4.63 o
  -9   7   6        0.26        0.16      1.29 o
  -8   7   6      196.11      196.08      5.30 o
  -7   7   6        0.39       -0.76      1.64 o
  -6   7   6        5.10        7.39      2.08 o
  -5   7   6      590.41      592.19      9.56 o
  -4   7   6      136.43      108.24      6.35 o
  -3   7   6        2.47        2.88      0.65 o
  -2   7   6      520.76      606.97      7.34 o
  -1   7   6        4.74        3.11      0.61 o
   0   7   6      605.97      614.66      5.96 o
   1   7   6     1249.23     1314.62     10.80 o
   2   7   6        0.05        0.42      0.53 o
   3   7   6      566.76      556.39      6.92 o
   4   7   6        0.43        0.60      0.78 o
   5   7   6        8.51        8.17      1.19 o
   6   7   6      536.29      543.21      7.85 o
   7   7   6        7.29        9.44      1.70 o
 -10   8   6      100.58      110.05      7.65 o
  -9   8   6        5.97        0.80      2.54 o
  -8   8   6        1.89        3.23      2.27 o
  -7   8   6       54.88       58.98      5.34 o
  -6   8   6       24.85       23.61      1.76 o
  -5   8   6        9.30        9.78      1.25 o
  -4   8   6       80.77       62.62      1.82 o
  -3   8   6       65.71       65.48      2.56 o
  -2   8   6      293.82      302.24      5.15 o
  -1   8   6      402.68      417.12      5.08 o
   0   8   6        7.66       10.05      0.72 o
   1   8   6       89.85       90.61      1.67 o
   2   8   6       11.55       13.06      0.96 o
   3   8   6        4.59        4.41      0.73 o
   4   8   6      109.91       94.25      2.71 o
   5   8   6        7.11        5.61      1.11 o
   6   8   6        0.05        1.12      1.04 o
   7   8   6      101.30      105.16      4.78 o
  -9   9   6       12.54       13.27      3.45 o
  -8   9   6       15.71       16.13      3.65 o
  -7   9   6        7.70        2.99      2.36 o
  -6   9   6      108.67      104.07      3.65 o
  -5   9   6      257.94      267.23      4.87 o
  -4   9   6      903.42      807.25     14.51 o
  -3   9   6        7.20        6.09      0.78 o
  -2   9   6      741.90      780.84      9.51 o
  -1   9   6      237.62      222.49      3.61 o
   0   9   6      373.78      391.64      4.56 o
   1   9   6     1366.70     1439.23     12.56 o
   2   9   6      135.02      144.88      2.86 o
   3   9   6      443.83      444.80      5.45 o
   4   9   6       50.38       39.12      2.04 o
   5   9   6       88.74       84.25      2.88 o
   6   9   6      181.30      179.22      6.72 o
   7   9   6      189.72      195.00      6.41 o
  -9  10   6      125.05      123.70      7.94 o
  -7  10   6       27.56       29.06      4.15 o
  -6  10   6      238.52      242.11      4.73 o
  -5  10   6      785.24      769.39     10.39 o
  -4  10   6      283.45      263.30      4.22 o
  -3  10   6       17.07       20.35      1.28 o
  -2  10   6      378.41      396.98      5.17 o
  -1  10   6      544.29      554.48      7.67 o
   0  10   6      140.51      139.20      2.32 o
   1  10   6       46.39       46.91      1.57 o
   2  10   6      499.07      505.92      6.52 o
   3  10   6       44.45       43.04      1.77 o
   4  10   6       93.36       95.72      4.05 o
   5  10   6       30.55       35.33      2.28 o
   6  10   6       42.54       39.41      2.55 o
   7  10   6      358.58      361.04      8.42 o
  -9  11   6       10.89       15.06      2.52 o
  -8  11   6       66.93       61.12      3.27 o
  -7  11   6       16.02       10.42      1.26 o
  -6  11   6       28.03       30.76      2.03 o
  -5  11   6      259.67      248.15      4.73 o
  -4  11   6       20.29       21.31      1.45 o
  -3  11   6      418.95      466.56      6.52 o
  -2  11   6        0.92       -0.22      0.66 o
  -1  11   6       77.64       81.98      3.13 o
   0  11   6      130.15      149.45      2.64 o
   1  11   6      210.55      218.95      4.96 o
   2  11   6       22.61       19.40      1.48 o
   3  11   6        9.26        6.18      0.97 o
   4  11   6        0.52       -0.61      1.00 o
   5  11   6       24.55       23.33      2.29 o
   6  11   6        1.79        2.99      1.31 o
  -9  12   6      137.30      141.39      5.35 o
  -8  12   6        1.03       -0.20      1.41 o
  -7  12   6       66.92       72.07      3.42 o
  -6  12   6      125.60      135.50      3.79 o
  -5  12   6       77.79       74.52      2.60 o
  -4  12   6        6.33        6.55      1.01 o
  -3  12   6      267.90      261.63      4.08 o
  -2  12   6        0.92        0.91      0.73 o
  -1  12   6      385.70      388.85      5.45 o
   0  12   6      240.14      260.64      3.79 o
   1  12   6      222.19      228.01      4.36 o
   2  12   6      191.03      181.57      4.67 o
   3  12   6      175.07      180.79      6.39 o
   4  12   6       29.49       34.52      3.63 o
   5  12   6        2.68        1.85      1.23 o
   6  12   6       10.98       10.24      1.58 o
  -9  13   6        5.03        4.45      2.21 o
  -8  13   6      123.60      127.39      5.05 o
  -7  13   6      255.35      259.72      5.69 o
  -6  13   6      101.64      111.81      3.61 o
  -5  13   6        4.44        4.87      1.12 o
  -4  13   6       56.81       66.06      2.34 o
  -3  13   6      203.85      227.95      3.86 o
  -2  13   6       44.47       44.83      2.05 o
  -1  13   6      783.46      800.47      9.40 o
   0  13   6      129.49      121.20      3.08 o
   1  13   6      127.91      127.35      3.26 o
   2  13   6      178.83      177.88      3.93 o
   3  13   6        0.34        0.09      1.14 o
   4  13   6        0.03        0.55      1.67 o
   5  13   6        2.55        1.82      1.50 o
   6  13   6       32.33       33.32      2.47 o
  -8  14   6        5.23        6.31      1.96 o
  -7  14   6       88.85       86.66      3.34 o
  -6  14   6       56.55       53.59      2.87 o
  -5  14   6       72.55       62.71      2.97 o
  -4  14   6       30.26       28.58      1.93 o
  -3  14   6        7.93        7.72      1.03 o
  -2  14   6       59.73       60.16      2.31 o
  -1  14   6      527.47      555.33      7.98 o
   0  14   6       67.99       64.32      2.53 o
   1  14   6       65.04       66.94      2.57 o
   2  14   6        0.71        1.55      1.15 o
   3  14   6      101.31      105.27      6.04 o
   4  14   6       24.53       20.28      2.33 o
   5  14   6      159.33      160.82      5.15 o
   6  14   6       17.58       14.00      1.92 o
  -8  15   6        8.62        7.35      2.15 o
  -7  15   6       52.65       51.20      3.98 o
  -6  15   6       19.06       18.65      1.80 o
  -5  15   6       40.66       41.76      2.88 o
  -4  15   6       13.90       12.14      1.40 o
  -3  15   6       22.65       20.82      1.63 o
  -2  15   6      168.40      170.17      3.85 o
  -1  15   6       19.74       17.56      2.04 o
   0  15   6       25.88       23.34      2.11 o
   1  15   6        0.81       -0.27      1.09 o
   2  15   6        4.00        5.60      1.73 o
   3  15   6       91.07       95.38      3.79 o
   4  15   6        0.13       -0.65      1.42 o
   5  15   6        0.01       -1.23      1.47 o
  -7  16   6        0.29       -0.59      1.91 o
  -6  16   6      330.82      340.57      6.71 o
  -5  16   6       22.14       22.29      2.56 o
  -4  16   6      119.95      109.36      3.61 o
  -3  16   6      331.11      323.52      5.71 o
  -2  16   6        1.84        2.56      1.19 o
  -1  16   6      761.00      783.37     13.94 o
   0  16   6      154.07      149.96      5.90 o
   1  16   6       15.04       11.00      1.71 o
   2  16   6      186.31      188.56      4.85 o
   3  16   6      156.43      150.09      5.41 o
   4  16   6      115.66      104.66      5.18 o
   5  16   6        4.58        4.11      2.31 o
  -7  17   6       94.45      104.52     11.28 o
  -6  17   6       16.59       12.47      2.31 o
  -5  17   6        0.61       -0.10      1.33 o
  -4  17   6        0.22       -0.64      1.19 o
  -3  17   6      132.06      139.97      4.16 o
  -2  17   6       62.39       54.66      2.99 o
  -1  17   6      220.37      226.74      6.39 o
   0  17   6      192.10      192.77      9.06 o
   1  17   6        1.58        1.66      1.48 o
   2  17   6        3.34        2.67      1.64 o
   3  17   6      167.14      175.99      8.61 o
   4  17   6       20.21       17.33      2.47 o
  -7  18   6       12.81       16.22      2.58 o
  -6  18   6       19.05       21.62      4.14 o
  -5  18   6        0.63        1.38      1.72 o
  -4  18   6       22.75       22.50      2.55 o
  -3  18   6        0.46       -0.34      1.18 o
  -2  18   6       18.50       24.47      2.61 o
  -1  18   6        3.74        4.54      2.48 o
   0  18   6        0.72        0.05      1.35 o
   1  18   6       24.43       22.06      2.28 o
   2  18   6        1.52        1.25      1.65 o
   3  18   6       15.54       11.29      3.91 o
   4  18   6       13.38       11.08      2.52 o
  -6  19   6       66.84       62.17      4.39 o
  -5  19   6       27.79       28.97      3.32 o
  -4  19   6       87.62       84.42      4.98 o
  -3  19   6       91.35       95.70      3.74 o
  -2  19   6      315.45      315.40      7.40 o
  -1  19   6       50.18       52.42      5.07 o
   0  19   6       60.18       63.80      3.63 o
   1  19   6      257.20      254.95      7.91 o
   2  19   6       18.58       17.98      3.49 o
   3  19   6        2.95        3.03      3.16 o
  -5  20   6        1.66        2.73      2.07 o
  -4  20   6       14.58       13.60      2.88 o
  -3  20   6      152.57      157.44     10.75 o
  -2  20   6       19.17       16.65      2.70 o
  -1  20   6       61.81       68.73      7.54 o
   0  20   6       55.73       53.54      3.85 o
   1  20   6       21.79       22.94      3.01 o
   2  20   6        1.99        1.71      2.13 o
   3  20   6       12.06       14.73      4.29 o
  -4  21   6        1.62        0.74      2.07 o
  -3  21   6        0.16       -1.38      1.38 o
  -2  21   6        1.84        1.10      3.11 o
  -1  21   6        0.02       -1.13      2.07 o
   0  21   6        0.87        2.09      1.94 o
   1  21   6        1.78       -0.05      2.13 o
   2  21   6        2.80        5.89      3.79 o
  -3  22   6       15.30       12.99      3.67 o
  -2  22   6        7.67        8.93      3.80 o
  -1  22   6        8.16        6.63      2.84 o
   0  22   6        0.15       -1.19      1.84 o
 -10   1   7       25.14       25.79      2.06 o
  -9   1   7       49.22       48.74      3.29 o
  -8   1   7       77.66       84.71      3.88 o
  -7   1   7       91.39       93.97      3.17 o
  -6   1   7      868.70      888.21     13.69 o
  -5   1   7      210.71      192.30      7.62 o
  -4   1   7        6.19        6.60      1.49 o
  -3   1   7     5190.99     5858.04     65.40 o
  -2   1   7      636.55      674.76      6.43 o
  -1   1   7      188.66      230.70      2.49 o
   0   1   7        2.04       12.90      0.66 o
   1   1   7        3.55        5.15      0.52 o
   2   1   7     2407.63     2387.59     21.08 o
   3   1   7      428.40      413.63      6.76 o
   4   1   7       60.31       62.16      2.42 o
   5   1   7      475.55      499.78      8.26 o
   6   1   7       87.85       80.41      3.01 o
   7   1   7       50.86       51.75      2.40 o
 -10   2   7        5.82        5.99      1.57 o
  -9   2   7      385.13      393.71     11.82 o
  -8   2   7      139.19      141.41      5.55 o
  -7   2   7      121.03      119.94      3.92 o
  -6   2   7      556.25      574.69     11.01 o
  -5   2   7       35.98       35.33      1.78 o
  -4   2   7      928.68      924.44     11.75 o
  -3   2   7        0.03        0.83      0.41 o
  -2   2   7      212.32      182.73      3.20 o
  -1   2   7      888.19      881.16      7.76 o
   0   2   7      158.06      161.41      2.33 o
   1   2   7      365.15      409.25      4.63 o
   2   2   7      490.35      456.51      4.73 o
   3   2   7      353.41      358.50      7.75 o
   4   2   7      302.88      308.16      5.76 o
   5   2   7        1.65       -0.74      1.07 o
   6   2   7      172.94      168.63      4.29 o
   7   2   7       87.50       92.26      2.97 o
 -10   3   7        3.92        3.74      1.29 o
  -9   3   7       33.75       35.88      3.55 o
  -8   3   7        0.03        1.62      1.58 o
  -7   3   7      287.01      304.37      7.47 o
  -6   3   7        6.50        7.74      1.35 o
  -5   3   7        4.01        4.16      0.93 o
  -4   3   7      502.76      622.53      5.87 o
  -3   3   7       23.91       21.95      1.03 o
  -2   3   7      284.21      255.26      3.48 o
  -1   3   7     2695.26     2982.98     23.96 o
   0   3   7       76.02       71.90      1.40 o
   1   3   7       30.21       43.72      1.19 o
   2   3   7      130.07      130.39      2.15 o
   3   3   7       12.06       12.51      1.15 o
   4   3   7       35.59       31.63      1.77 o
   5   3   7       31.69       30.67      2.11 o
   6   3   7       33.57       35.21      2.06 o
   7   3   7       17.04       14.70      2.01 o
 -10   4   7       19.18       21.04      3.51 o
  -9   4   7      218.48      239.88      9.05 o
  -8   4   7        7.18        7.78      2.14 o
  -7   4   7      117.59      103.64      5.00 o
  -6   4   7      217.79      215.26      5.00 o
  -5   4   7       22.25       21.81      1.52 o
  -4   4   7       31.19       32.45      3.86 o
  -3   4   7       41.75       34.83      0.96 o
  -2   4   7      551.69      562.13      7.50 o
  -1   4   7     3640.91     3995.20     34.22 o
   0   4   7       43.85       62.46      1.26 o
   1   4   7       77.97       66.64      1.36 o
   2   4   7     1722.77     1709.71     14.51 o
   3   4   7      398.09      398.88      5.90 o
   4   4   7      387.02      380.70      5.90 o
   5   4   7       48.88       50.67      2.33 o
   6   4   7       38.29       43.15      2.23 o
   7   4   7       78.63       75.16      2.64 o
 -10   5   7       19.94       16.55      3.44 o
  -9   5   7        3.99        5.75      2.46 o
  -8   5   7      346.79      372.49     12.08 o
  -7   5   7        0.16       -0.06      1.26 o
  -6   5   7       15.37       12.20      2.58 o
  -5   5   7      310.11      315.55      7.52 o
  -4   5   7       84.27      112.77      3.59 o
  -3   5   7      666.45      634.44      9.65 o
  -2   5   7      746.41      786.61      9.00 o
  -1   5   7       14.07       13.92      0.84 o
   0   5   7      372.49      364.84      3.76 o
   1   5   7       12.81        8.08      0.59 o
   2   5   7      458.63      470.75      5.68 o
   3   5   7      772.22      774.43      9.68 o
   4   5   7      216.23      211.36      5.97 o
   5   5   7      554.04      573.68      8.17 o
   6   5   7      241.42      236.26      4.68 o
   7   5   7       50.25       42.80      2.75 o
 -10   6   7        2.39       -0.48      2.43 o
  -9   6   7       46.02       50.86      4.90 o
  -8   6   7        0.55        1.32      1.85 o
  -7   6   7       96.61       90.45      5.18 o
  -6   6   7       14.27       17.92      2.99 o
  -5   6   7       10.70        8.01      0.98 o
  -4   6   7        2.10       -0.11      0.63 o
  -3   6   7      356.38      427.49      8.49 o
  -2   6   7      248.79      257.46      5.79 o
  -1   6   7     1056.17     1120.03     11.38 o
   0   6   7       93.00       93.58      1.95 o
   1   6   7        0.09        0.25      0.39 o
   2   6   7      534.19      528.21      6.00 o
   3   6   7       11.64       15.09      1.30 o
   4   6   7      227.06      240.29      4.51 o
   5   6   7       39.27       45.40      2.27 o
   6   6   7       61.67       64.28      2.62 o
   7   6   7      121.74      134.03      5.17 o
 -10   7   7       27.79       27.39      4.32 o
  -9   7   7        0.00        0.12      2.02 o
  -8   7   7      323.43      335.25     11.93 o
  -7   7   7       75.10       77.84      5.26 o
  -6   7   7      294.08      280.90     10.19 o
  -5   7   7       12.49        5.40      1.03 o
  -4   7   7      112.42      123.82      2.52 o
  -3   7   7      473.78      478.21      7.22 o
  -2   7   7       47.64       53.10      2.57 o
  -1   7   7       27.76       31.53      1.33 o
   0   7   7        0.68        0.86      0.34 o
   1   7   7       26.82       35.36      1.17 o
   2   7   7       69.48       74.66      1.88 o
   3   7   7       40.58       38.22      1.79 o
   4   7   7        0.00       -0.90      0.90 o
   5   7   7      300.53      284.56      5.24 o
   6   7   7        0.79       -0.64      1.00 o
   7   7   7        7.41        9.10      2.00 o
 -10   8   7      391.81      420.11     15.47 o
  -9   8   7      350.25      353.51     13.27 o
  -8   8   7       45.11       49.59      5.00 o
  -7   8   7     1106.81     1143.36     30.05 o
  -6   8   7       97.60      104.04      2.94 o
  -5   8   7      207.42      198.24     10.41 o
  -4   8   7      569.94      566.58      8.24 o
  -3   8   7      201.87      205.62      3.43 o
  -2   8   7      649.77      611.01      8.83 o
  -1   8   7     1148.28     1124.27     12.59 o
   0   8   7        4.04        3.01      0.60 o
   1   8   7      115.09      109.19      2.02 o
   2   8   7      349.81      321.86      4.70 o
   3   8   7       82.99       79.45      2.64 o
   4   8   7      872.76      885.64     11.34 o
   5   8   7        2.61        1.29      1.05 o
   6   8   7       31.36       30.96      2.72 o
   7   8   7       40.79       40.59      4.05 o
 -10   9   7       12.21       12.44      3.71 o
  -9   9   7        4.42        2.22      2.64 o
  -8   9   7      532.73      540.25     17.60 o
  -7   9   7      391.05      399.12     13.92 o
  -6   9   7       67.24       73.35      3.05 o
  -5   9   7      212.91      175.03      3.73 o
  -4   9   7       18.41       27.29      1.54 o
  -3   9   7      841.52      904.29     18.38 o
  -2   9   7       34.12       25.45      1.39 o
  -1   9   7      801.85      794.08      9.12 o
   0   9   7       55.40       60.62      1.56 o
   1   9   7        0.22        0.44      0.61 o
   2   9   7      287.28      273.35      4.32 o
   3   9   7        4.24        3.89      1.29 o
   4   9   7      105.53       96.79      4.72 o
   5   9   7       17.56       15.64      1.76 o
   6   9   7       27.32       23.63      2.46 o
  -9  10   7      121.65      126.62      7.88 o
  -8  10   7        0.17        0.11      2.25 o
  -7  10   7        4.82        6.37      2.62 o
  -6  10   7        0.20        0.54      0.78 o
  -5  10   7      228.64      204.95      7.10 o
  -4  10   7       74.73       64.68      2.21 o
  -3  10   7      219.05      230.39      3.96 o
  -2  10   7      137.34      140.28      3.03 o
  -1  10   7      813.90      841.14      8.73 o
   0  10   7       97.15       99.96      2.02 o
   1  10   7       51.26       52.52      1.85 o
   2  10   7      238.81      236.06      4.85 o
   3  10   7       68.85       58.80      2.56 o
   4  10   7       55.80       52.23      2.88 o
   5  10   7       56.23       49.49      3.12 o
   6  10   7       53.07       53.48      2.75 o
  -9  11   7        0.42       -1.57      2.66 o
  -8  11   7      117.71      119.00      4.24 o
  -7  11   7       64.13       65.64      2.83 o
  -6  11   7      407.77      400.58      7.11 o
  -5  11   7       94.39       90.59      3.96 o
  -4  11   7        8.32        9.82      1.07 o
  -3  11   7      801.31      820.21     10.16 o
  -2  11   7     1045.04     1060.20     12.58 o
  -1  11   7       16.30       20.60      1.32 o
   0  11   7       65.98       73.20      2.11 o
   1  11   7      128.55      129.88      3.18 o
   2  11   7      162.52      160.59      3.58 o
   3  11   7      611.02      631.75      9.05 o
   4  11   7       53.74       51.56      2.82 o
   5  11   7      258.66      271.22      9.30 o
   6  11   7      728.44      749.11     11.48 o
  -9  12   7       75.39       79.94      4.11 o
  -8  12   7       20.03       22.83      2.76 o
  -7  12   7        4.61        4.53      1.19 o
  -6  12   7      126.17      134.81      3.78 o
  -5  12   7       59.47       58.27      2.42 o
  -4  12   7      525.29      487.22      6.98 o
  -3  12   7      141.27      139.10      3.20 o
  -2  12   7      229.93      227.76      4.17 o
  -1  12   7     1958.24     1998.54     21.97 o
   0  12   7        6.31        6.56      0.93 o
   1  12   7        1.33        1.34      0.90 o
   2  12   7      230.61      234.03      4.58 o
   3  12   7        0.03       -1.04      1.04 o
   4  12   7      333.27      326.36      7.53 o
   5  12   7       13.55       14.46      1.87 o
   6  12   7       72.83       81.25      3.37 o
  -9  13   7       15.79       16.76      2.55 o
  -8  13   7        0.03        0.00      1.51 o
  -7  13   7        0.43        1.76      1.21 o
  -6  13   7        0.29       -1.33      1.33 o
  -5  13   7       10.29        9.07      1.20 o
  -4  13   7      179.64      157.03      3.53 o
  -3  13   7       15.95       19.23      1.50 o
  -2  13   7       12.52       12.90      1.33 o
  -1  13   7      296.14      301.61      5.26 o
   0  13   7        0.99       -0.38      0.74 o
   1  13   7       48.41       57.52      2.52 o
   2  13   7       15.24       16.03      1.71 o
   3  13   7       59.08       56.60      3.17 o
   4  13   7        3.10        4.52      1.61 o
   5  13   7        0.06        1.30      1.63 o
   6  13   7       24.55       21.32      2.22 o
  -8  14   7        4.28        7.08      2.06 o
  -7  14   7       10.07       10.46      1.59 o
  -6  14   7       95.91       99.32      4.48 o
  -5  14   7       26.36       21.47      1.85 o
  -4  14   7      273.28      261.84      4.92 o
  -3  14   7        4.93        7.39      1.32 o
  -2  14   7      144.66      142.56      3.46 o
  -1  14   7      234.37      236.41      5.14 o
   0  14   7        6.89        7.83      1.25 o
   1  14   7       15.56       20.89      2.03 o
   2  14   7       34.80       31.59      2.30 o
   3  14   7       45.46       46.42      2.89 o
   4  14   7      294.52      294.58      7.39 o
   5  14   7        3.08        3.05      1.65 o
  -8  15   7      104.95      107.41      5.08 o
  -7  15   7       58.60       60.99      3.33 o
  -6  15   7      101.44       93.03      3.64 o
  -5  15   7      165.33      170.47      4.93 o
  -4  15   7       21.94       26.12      4.36 o
  -3  15   7      999.56     1003.27     14.25 o
  -2  15   7      381.38      375.80      6.26 o
  -1  15   7       23.30       25.69      2.05 o
   0  15   7      311.31      315.87      6.65 o
   1  15   7       41.84       41.48      2.69 o
   2  15   7      186.29      183.79      4.77 o
   3  15   7        0.05       -0.77      1.33 o
   4  15   7        3.75        4.56      1.77 o
   5  15   7      168.69      167.80      5.49 o
  -7  16   7       30.54       30.82      2.54 o
  -6  16   7       21.36       17.00      1.85 o
  -5  16   7        4.06        2.96      1.29 o
  -4  16   7        9.24        8.90      1.52 o
  -3  16   7      584.78      563.59     10.87 o
  -2  16   7        1.86        1.51      1.06 o
  -1  16   7       16.95       17.77      2.81 o
   0  16   7      268.54      268.82      6.23 o
   1  16   7       15.54       12.90      2.07 o
   2  16   7        8.69        7.91      1.94 o
   3  16   7       96.49      100.15      4.69 o
   4  16   7      107.44      106.12      4.57 o
  -7  17   7       20.21       22.67      2.81 o
  -6  17   7       10.42       10.42      1.94 o
  -5  17   7       85.99       84.64      4.20 o
  -4  17   7       32.32       25.01      2.19 o
  -3  17   7      318.61      310.21      6.57 o
  -2  17   7        0.97        2.08      1.26 o
  -1  17   7      176.30      173.60      5.67 o
   0  17   7      152.49      146.63      4.64 o
   1  17   7       12.78       14.62      2.05 o
   2  17   7      224.53      222.52      6.50 o
   3  17   7        9.49        6.39      3.43 o
   4  17   7        0.58       -1.19      1.68 o
  -6  18   7       73.40       80.62      4.64 o
  -5  18   7      116.70      116.21      5.29 o
  -4  18   7       33.73       34.22      2.97 o
  -3  18   7        0.96        1.32      1.57 o
  -2  18   7      115.69      116.08      4.62 o
  -1  18   7       18.64       19.21      2.54 o
   0  18   7       11.83       15.45      2.10 o
   1  18   7      100.94      109.93      4.30 o
   2  18   7        0.11       -1.10      2.05 o
   3  18   7       31.75       26.56      4.84 o
  -6  19   7       42.62       33.44      3.43 o
  -5  19   7        0.55        2.57      1.94 o
  -4  19   7      142.12      130.35      7.22 o
  -3  19   7      181.09      168.24      5.87 o
  -2  19   7        2.43        1.15      1.65 o
  -1  19   7       47.85       42.14      3.54 o
   0  19   7      114.52      115.04      4.82 o
   1  19   7       61.12       64.88      4.09 o
   2  19   7       15.45       12.90      2.68 o
   3  19   7        0.76       -0.62      3.06 o
  -5  20   7       16.01       13.01      5.96 o
  -4  20   7        0.35        0.39      1.96 o
  -3  20   7       16.48       22.41      3.25 o
  -2  20   7       53.48       56.99      4.47 o
  -1  20   7       11.91        7.77      2.53 o
   0  20   7       12.74       17.13      2.59 o
   1  20   7       10.69       10.65      2.31 o
   2  20   7        0.27       -2.97      2.97 o
  -4  21   7       25.42       23.03      3.20 o
  -3  21   7       14.44       10.89      3.07 o
  -2  21   7        0.32       -1.67      2.96 o
  -1  21   7       16.31       16.33      4.40 o
   0  21   7        5.73        1.98      2.35 o
   1  21   7       78.61       77.53      5.47 o
  -1  22   7       71.97       63.18      5.65 o
  -9   0   8       56.93       57.50      3.24 o
  -7   0   8       33.63       29.89      4.50 o
  -6   0   8      109.89      103.40      6.68 o
  -5   0   8      198.53      215.93      9.51 o
  -4   0   8       38.33       24.32      3.43 o
  -3   0   8      284.30      265.85      4.54 o
  -2   0   8      734.67      705.79     13.41 o
  -1   0   8     2459.80     2871.68     29.28 o
   0   0   8     1131.48     1191.90     12.02 o
   1   0   8     1832.38     1847.04     19.63 o
   2   0   8     4214.61     4171.18     54.52 o
   3   0   8       14.49       27.19      2.61 o
   4   0   8      420.63      419.51     10.36 o
   5   0   8       12.29        9.73      2.33 o
   6   0   8       37.33       38.62      5.69 o
   7   0   8       31.34       28.15      8.39 o
 -10   1   8        0.15        0.16      1.63 o
  -9   1   8       89.83       84.46      4.26 o
  -8   1   8      200.71      212.21      6.70 o
  -7   1   8      406.21      413.76      7.64 o
  -6   1   8      306.99      319.94      6.17 o
  -5   1   8      276.45      288.78      5.70 o
  -4   1   8       89.85       88.28      2.71 o
  -3   1   8      435.69      471.48      5.70 o
  -2   1   8       15.48       18.36      1.01 o
  -1   1   8      547.30      551.71      5.02 o
   0   1   8       11.82       13.58      0.72 o
   1   1   8        1.54        1.47      0.43 o
   2   1   8      125.49      129.69      2.34 o
   3   1   8       48.03       52.09      2.42 o
   4   1   8      174.74      165.02      4.16 o
   5   1   8        2.26        2.18      1.18 o
   6   1   8        2.64        3.35      1.55 o
   7   1   8       96.38       92.34      2.99 o
 -10   2   8        0.86        0.41      1.86 o
  -9   2   8       12.25       14.39      2.35 o
  -8   2   8        1.02        1.38      1.46 o
  -7   2   8       55.31       52.37      2.44 o
  -6   2   8       11.41       18.03      1.57 o
  -5   2   8      149.58      141.34      2.75 o
  -4   2   8       10.30        7.15      0.49 o
  -3   2   8        2.81       11.01      0.61 o
  -2   2   8      118.15       91.88      1.52 o
  -1   2   8       46.98       50.66      1.17 o
   0   2   8      133.33      127.55      1.88 o
   1   2   8      156.93      165.05      2.32 o
   2   2   8      852.58      846.70      7.97 o
   3   2   8       68.84       65.36      2.28 o
   4   2   8        9.88        9.79      1.23 o
   5   2   8      142.59      153.58      3.71 o
   6   2   8       46.36       49.10      2.44 o
   7   2   8       24.79       24.47      1.81 o
 -10   3   8        0.90        1.45      2.02 o
  -9   3   8       98.87       95.70      5.09 o
  -8   3   8      334.57      319.00      9.95 o
  -7   3   8       79.33       79.25      2.98 o
  -6   3   8     1381.36     1395.13     20.92 o
  -5   3   8      351.01      373.88      6.19 o
  -4   3   8      230.67      271.06      3.68 o
  -3   3   8     1382.88     1507.65     15.54 o
  -2   3   8      494.31      528.13      5.10 o
  -1   3   8     1725.06     1902.02     15.83 o
   0   3   8       74.30       88.46      1.57 o
   1   3   8      683.94      681.18      5.94 o
   2   3   8     4900.62     4978.20     39.66 o
   3   3   8        1.24        2.24      0.86 o
   4   3   8       88.33       82.94      2.61 o
   5   3   8      600.73      620.00      9.39 o
   6   3   8       66.36       67.05      2.71 o
   7   3   8      112.95      114.58      4.18 o
 -10   4   8      123.15      128.82      6.64 o
  -9   4   8       46.86       49.85      4.11 o
  -8   4   8       31.66       40.21      3.71 o
  -7   4   8      920.60      916.65     21.91 o
  -6   4   8        6.20        3.81      0.91 o
  -5   4   8      533.22      461.38      7.40 o
  -4   4   8      580.29      590.41      8.10 o
  -3   4   8       95.58      100.53      2.10 o
  -2   4   8     2426.03     2339.06     22.32 o
  -1   4   8       20.55       28.32      1.12 o
   0   4   8      350.41      381.53      3.76 o
   1   4   8      883.27      880.69      7.35 o
   2   4   8      516.26      501.49      5.32 o
   3   4   8      430.49      422.70      6.48 o
   4   4   8      235.77      229.99      4.46 o
   5   4   8        0.73       -0.93      0.93 o
   6   4   8      158.51      152.04      3.84 o
   7   4   8      139.38      142.37      3.55 o
 -10   5   8       10.62        6.50      2.64 o
  -9   5   8        8.23        5.33      2.45 o
  -8   5   8      267.17      271.52      9.67 o
  -7   5   8       49.80       53.49      4.03 o
  -6   5   8       32.16       32.52      2.71 o
  -5   5   8      350.06      265.43      3.95 o
  -4   5   8      104.20      126.29      3.22 o
  -3   5   8        0.53        0.46      0.44 o
  -1   5   8      132.38      132.17      2.68 o
   0   5   8      111.73      105.93      1.71 o
   1   5   8        0.98        0.10      0.42 o
   2   5   8       49.91       51.34      1.45 o
   3   5   8       59.06       58.00      2.27 o
   4   5   8        0.12       -0.60      0.81 o
   5   5   8       90.39       84.67      2.85 o
   6   5   8        1.90        1.55      1.19 o
   7   5   8        1.49        0.49      1.07 o
 -10   6   8      117.16      115.78      6.95 o
  -9   6   8       47.08       47.06      4.63 o
  -8   6   8       10.51       10.08      2.06 o
  -7   6   8      154.03      150.80      5.52 o
  -6   6   8      389.21      375.27      9.09 o
  -5   6   8     1267.68     1195.98     17.26 o
  -4   6   8      253.99      239.59      5.02 o
  -3   6   8        2.67        3.41      0.61 o
  -2   6   8        9.94        5.85      0.96 o
  -1   6   8      102.30      112.36      3.32 o
   0   6   8      832.37      879.81      7.79 o
   1   6   8       59.39       54.42      1.59 o
   2   6   8        7.26        7.39      0.91 o
   3   6   8      132.64      129.42      3.49 o
   4   6   8       11.39       11.78      1.50 o
   5   6   8       37.05       35.04      2.13 o
   6   6   8      127.83      138.29      3.68 o
   7   6   8        4.36        4.12      1.81 o
 -10   7   8       30.52       28.28      4.34 o
  -9   7   8       43.80       52.60      5.18 o
  -8   7   8        9.20        9.37      2.22 o
  -7   7   8      846.92      888.49     24.01 o
  -6   7   8     1035.52     1001.21     19.54 o
  -5   7   8      258.77      247.47      5.16 o
  -4   7   8      471.68      568.37      7.84 o
  -3   7   8      581.01      596.98      8.78 o
  -2   7   8       13.45       16.83      1.49 o
  -1   7   8       16.56       19.60      1.11 o
   0   7   8      272.34      267.06      3.63 o
   1   7   8      264.41      256.43      4.41 o
   2   7   8       79.38       89.83      2.74 o
   3   7   8      151.51      149.34      4.20 o
   4   7   8       14.35       12.02      1.54 o
   5   7   8      134.62      124.73      5.21 o
   6   7   8        3.28        3.56      1.35 o
 -10   8   8        6.59        4.09      3.07 o
  -9   8   8        1.02        1.16      2.45 o
  -8   8   8       81.00       69.87      5.37 o
  -7   8   8      103.33      104.00      6.21 o
  -6   8   8        2.36        1.28      0.81 o
  -5   8   8       69.44       67.64      2.62 o
  -4   8   8      617.67      593.36      8.31 o
  -3   8   8        4.90        3.80      0.83 o
  -2   8   8       33.42       35.86      1.91 o
  -1   8   8       28.74       24.47      1.18 o
   0   8   8       24.36       27.46      1.38 o
   1   8   8        0.18        0.55      0.61 o
   2   8   8       28.19       30.00      1.57 o
   3   8   8        0.06       -0.88      0.88 o
   4   8   8       49.02       50.12      2.68 o
   5   8   8        0.01        0.13      1.11 o
   6   8   8       35.56       37.03      2.46 o
 -10   9   8        2.51       -2.36      2.50 o
  -9   9   8        5.94        7.25      2.99 o
  -8   9   8       63.51       62.87      5.89 o
  -7   9   8      140.37      146.51      7.63 o
  -6   9   8      133.00      140.72      4.83 o
  -5   9   8       53.89       62.26      2.08 o
  -4   9   8       71.25       87.16      2.49 o
  -3   9   8        1.67        1.35      0.80 o
  -2   9   8      869.19      856.08     10.42 o
  -1   9   8       68.21       76.47      2.03 o
   0   9   8        0.82        1.29      0.63 o
   1   9   8      518.76      472.66      6.14 o
   2   9   8       20.09       23.39      1.47 o
   3   9   8        0.39        0.68      1.02 o
   4   9   8       31.83       32.75      2.74 o
   5   9   8       58.13       54.50      2.92 o
   6   9   8        1.68       -0.49      1.27 o
  -9  10   8        2.59        0.66      2.64 o
  -8  10   8        4.28        4.23      2.77 o
  -7  10   8        0.13       -1.89      1.89 o
  -6  10   8      112.62      102.84      2.68 o
  -5  10   8        5.53        8.66      1.11 o
  -4  10   8      117.23      102.75      2.54 o
  -3  10   8        4.66        7.59      0.98 o
  -2  10   8      554.49      570.76      7.72 o
  -1  10   8      190.61      205.75      3.84 o
   0  10   8      450.88      469.67      6.72 o
   1  10   8      265.94      302.92      4.97 o
   2  10   8        2.22        2.98      0.92 o
   3  10   8       28.78       30.99      2.05 o
   4  10   8      460.96      457.98      8.20 o
   5  10   8       49.66       49.86      3.93 o
   6  10   8      101.15       94.98      4.64 o
  -9  11   8        7.55        4.52      3.28 o
  -8  11   8       83.11       73.09      3.36 o
  -7  11   8       25.29       24.23      1.55 o
  -6  11   8       46.55       43.19      2.25 o
  -5  11   8       12.77       10.58      1.22 o
  -4  11   8      151.11      151.98      3.26 o
  -3  11   8       44.18       44.52      1.98 o
  -2  11   8      125.73      119.70      2.97 o
  -1  11   8       96.24       98.50      2.80 o
   0  11   8      230.06      243.72      4.42 o
   1  11   8       11.89       15.42      1.38 o
   2  11   8      131.02      134.19      3.59 o
   3  11   8        0.31        1.35      1.07 o
   4  11   8        7.13        8.60      1.57 o
   5  11   8       14.39       11.97      2.06 o
   6  11   8        5.81        6.40      1.59 o
  -9  12   8       27.56       29.70      2.80 o
  -8  12   8        6.64        2.97      4.15 o
  -7  12   8      169.38      170.35      4.09 o
  -6  12   8       10.02        7.52      1.28 o
  -5  12   8      144.12      132.45      4.98 o
  -4  12   8      151.67      137.70      3.85 o
  -3  12   8      287.91      280.34      4.89 o
  -2  12   8      402.32      392.77      7.58 o
  -1  12   8      135.71      134.29      3.23 o
   0  12   8      277.50      276.51      4.88 o
   1  12   8      123.55      117.23      4.20 o
   2  12   8       60.49       55.17      2.72 o
   3  12   8        2.17        1.13      1.24 o
   4  12   8        2.01        0.76      1.45 o
   5  12   8      154.08      153.06      4.62 o
  -9  13   8       18.69       15.56      2.40 o
  -8  13   8      187.17      202.29      6.38 o
  -7  13   8        7.48        4.43      1.40 o
  -6  13   8      238.86      256.34      5.76 o
  -5  13   8       37.62       45.80      2.82 o
  -4  13   8       11.33       11.27      1.28 o
  -3  13   8      314.67      323.15      7.02 o
  -2  13   8      277.64      280.82      5.69 o
  -1  13   8      606.47      610.81      8.51 o
   0  13   8      158.80      159.47      3.51 o
   1  13   8      201.81      195.49      5.64 o
   2  13   8      828.25      824.04     15.63 o
   3  13   8       23.43       18.46      2.85 o
   4  13   8       32.99       30.83      2.80 o
   5  13   8        0.08       -0.39      1.55 o
  -8  14   8        2.92        3.22      2.44 o
  -7  14   8        0.65        2.58      1.23 o
  -6  14   8       82.48       75.83      3.25 o
  -5  14   8       13.41       12.82      1.43 o
  -4  14   8        7.22        8.49      1.25 o
  -3  14   8      275.42      260.88      5.51 o
  -2  14   8        7.75        8.47      1.40 o
  -1  14   8        1.76        0.37      0.93 o
   0  14   8        2.03        1.76      1.05 o
   1  14   8      149.29      158.50      4.56 o
   2  14   8        1.30       -0.53      1.37 o
   3  14   8       19.66       20.27      2.30 o
   4  14   8        2.05        2.45      1.71 o
   5  14   8        2.64        1.92      1.72 o
  -8  15   8        7.03        6.37      2.31 o
  -7  15   8       52.08       58.06      3.07 o
  -6  15   8        7.39        5.47      1.51 o
  -5  15   8       22.63       23.90      1.84 o
  -4  15   8      162.73      144.28      4.11 o
  -3  15   8      125.69      119.22      3.76 o
  -2  15   8      131.48      129.61      3.89 o
  -1  15   8       32.06       33.27      2.06 o
   0  15   8        8.70        5.15      1.57 o
   1  15   8        7.85        6.58      1.59 o
   2  15   8       88.20       95.45      4.16 o
   3  15   8       63.45       60.81      5.03 o
   4  15   8      186.93      197.56      6.21 o
  -7  16   8       17.57       16.48      3.15 o
  -6  16   8       14.85       12.23      1.68 o
  -5  16   8       93.90      105.14      3.65 o
  -4  16   8        7.83        9.99      1.63 o
  -3  16   8       21.44       20.37      3.20 o
  -2  16   8       92.66       97.02      3.58 o
  -1  16   8        0.09       -0.84      1.15 o
   0  16   8      311.71      335.78      7.25 o
   1  16   8       41.57       46.65      3.05 o
   2  16   8      133.11      131.25      4.96 o
   3  16   8      103.06      110.43      8.12 o
   4  16   8        4.74        2.94      2.27 o
  -7  17   8       24.91       23.36      2.44 o
  -6  17   8       18.95       18.96      2.27 o
  -5  17   8        3.70        5.35      1.68 o
  -4  17   8       26.82       24.02      2.21 o
  -3  17   8        8.56        5.17      1.98 o
  -2  17   8        0.01       -0.02      1.26 o
  -1  17   8       25.23       28.99      2.38 o
   0  17   8        0.92       -0.48      1.36 o
   1  17   8        0.42        0.58      1.47 o
   2  17   8        4.01        1.93      1.99 o
   3  17   8        0.22       -2.54      2.54 o
  -6  18   8       22.74       21.00      2.44 o
  -5  18   8       22.57       23.69      2.53 o
  -4  18   8        3.07        0.76      1.37 o
  -3  18   8       12.83        8.35      2.02 o
  -2  18   8       38.31       38.73      4.03 o
  -1  18   8        2.00        1.26      1.68 o
   0  18   8        0.56       -1.33      1.45 o
   1  18   8        2.82        3.91      1.89 o
   2  18   8       34.36       37.90      5.26 o
   3  18   8       63.81       51.94      6.51 o
  -6  19   8       83.53       82.95     12.70 o
  -5  19   8       31.53       27.66      3.26 o
  -4  19   8        0.25       -0.46      1.82 o
  -3  19   8      157.16      159.32      6.63 o
  -2  19   8        5.85        4.53      2.68 o
  -1  19   8       63.10       67.05      4.95 o
   0  19   8       29.32       29.79      3.03 o
   1  19   8        0.73       -1.21      1.71 o
   2  19   8      241.59      236.59     12.61 o
  -5  20   8      120.53      123.55     10.82 o
  -4  20   8      143.14      141.99      6.33 o
  -3  20   8       68.28       65.06      4.94 o
  -1  20   8        3.61        1.46      2.88 o
   0  20   8        3.01        1.23      2.18 o
   1  20   8        7.13        5.13      2.93 o
  -4  21   8       38.18       30.47      4.75 o
  -3  21   8       16.95       12.33      2.73 o
  -2  21   8       20.49       17.16      4.35 o
  -1  21   8        0.23        1.28      3.25 o
   0  21   8       59.84       53.15      4.79 o
 -10   1   9      123.30      126.50      5.51 o
  -9   1   9      189.38      192.52      6.72 o
  -8   1   9       10.40        8.20      1.58 o
  -7   1   9      119.78      115.69      3.42 o
  -6   1   9      261.33      253.73      5.46 o
  -5   1   9        0.49        2.52      0.95 o
  -4   1   9      185.43      182.15      2.63 o
  -3   1   9        2.02        2.16      0.77 o
  -2   1   9        9.46        8.71      0.93 o
  -1   1   9      974.82      994.36      8.41 o
   0   1   9       83.54       99.90      1.62 o
   1   1   9      166.70      176.21      2.24 o
   2   1   9      883.60      897.71      8.41 o
   3   1   9      150.75      139.55      3.30 o
   4   1   9      431.06      435.47      6.84 o
   5   1   9      386.63      379.92      6.50 o
   6   1   9      125.95      119.64      3.64 o
 -10   2   9      177.84      187.54      7.32 o
  -9   2   9        0.20        2.01      1.61 o
  -8   2   9        0.44       -0.08      1.30 o
  -7   2   9       84.56       81.54      2.98 o
  -6   2   9       28.87       28.43      1.97 o
  -5   2   9      436.76      408.33      7.72 o
  -4   2   9      580.82      630.46      7.37 o
  -2   2   9      541.10      508.44      5.08 o
  -1   2   9      182.22      202.84      2.68 o
   0   2   9      276.45      310.11      3.51 o
   1   2   9       75.22       80.75      1.95 o
   2   2   9      105.78      106.31      2.15 o
   3   2   9       75.11       78.88      2.54 o
   4   2   9       53.00       54.37      2.51 o
   5   2   9      365.85      376.66      6.49 o
   6   2   9      206.06      219.14      4.83 o
 -10   3   9       23.02       30.36      3.54 o
  -9   3   9       46.13       59.44      4.09 o
  -8   3   9       24.13       28.34      2.61 o
  -7   3   9        2.33        1.27      1.11 o
  -6   3   9      208.88      177.61      8.40 o
  -5   3   9        1.12       -0.44      0.48 o
  -4   3   9      130.10      156.52      3.10 o
  -2   3   9       61.16       78.95      1.53 o
  -1   3   9        9.88        7.86      0.85 o
   0   3   9       48.57       41.42      1.24 o
   1   3   9      982.60      975.98      8.60 o
   2   3   9       85.45       87.25      1.96 o
   3   3   9       56.40       61.98      2.41 o
   4   3   9        6.28       12.73      1.42 o
   5   3   9       50.21       40.67      2.38 o
   6   3   9       50.21       51.57      3.17 o
 -10   4   9       37.04       43.00      4.31 o
  -9   4   9        5.04        5.01      2.21 o
  -8   4   9      341.48      371.68      9.93 o
  -7   4   9       45.24       40.89      1.79 o
  -6   4   9        9.65        6.46      1.29 o
  -5   4   9       38.23       38.53      1.67 o
  -4   4   9      180.65      189.04      2.74 o
  -3   4   9      464.81      441.91      7.38 o
  -2   4   9      740.09      696.51      7.17 o
  -1   4   9      192.80      213.34      3.07 o
   0   4   9      230.69      236.00      3.14 o
   1   4   9       98.49       82.17      2.95 o
   2   4   9      235.28      242.85      4.58 o
   3   4   9      357.63      359.92      6.90 o
   4   4   9       68.89       74.98      2.72 o
   5   4   9      117.10      105.79      3.28 o
   6   4   9       51.39       52.29      2.91 o
 -10   5   9      115.84      116.86      6.60 o
  -9   5   9      487.47      511.91     15.64 o
  -8   5   9      215.28      223.32      6.95 o
  -7   5   9      568.27      612.46     11.29 o
  -6   5   9       15.76        8.20      1.58 o
  -5   5   9       19.25       13.98      1.47 o
  -4   5   9     1333.87     1431.45     15.69 o
  -3   5   9       74.76       56.69      1.40 o
  -2   5   9     2145.43     2084.47     23.61 o
  -1   5   9       97.55       87.03      1.87 o
   0   5   9       23.97       32.27      1.34 o
   1   5   9      505.91      462.76      5.49 o
   2   5   9      394.05      384.58      5.36 o
   3   5   9      275.37      264.57      5.44 o
   4   5   9       68.52       64.97      3.55 o
   5   5   9        0.66        0.73      1.49 o
   6   5   9      122.52      133.39      4.08 o
 -10   6   9       10.36       10.36      3.20 o
  -9   6   9        0.90        2.93      2.26 o
  -8   6   9        6.19        3.40      1.78 o
  -7   6   9      160.28      155.29      5.64 o
  -6   6   9      330.43      301.26      6.87 o
  -5   6   9        1.29        1.24      1.36 o
  -4   6   9       26.49       28.16      1.43 o
  -3   6   9       23.22       18.78      1.14 o
  -2   6   9       34.95       30.01      1.79 o
  -1   6   9      122.00      125.62      3.16 o
   0   6   9      123.73      145.47      2.61 o
   1   6   9       66.21       45.98      2.18 o
   2   6   9        6.69        9.58      1.04 o
   3   6   9        3.82        6.52      1.29 o
   4   6   9       63.55       58.81      2.92 o
   5   6   9       45.94       50.60      3.02 o
   6   6   9        2.09        4.80      1.51 o
 -10   7   9       13.12       14.43      3.54 o
  -9   7   9       65.74       67.56      5.29 o
  -8   7   9      175.81      178.78      6.58 o
  -7   7   9      157.83      159.81      8.88 o
  -6   7   9       54.08       54.26      3.40 o
  -5   7   9      131.46      131.31      4.26 o
  -4   7   9       14.55       16.60      1.20 o
  -3   7   9      575.09      559.33      7.22 o
  -2   7   9      957.90     1018.23     14.51 o
  -1   7   9      116.13      128.36      3.09 o
   0   7   9        1.02        0.30      0.54 o
   1   7   9      494.82      531.16      6.65 o
   2   7   9      683.80      700.00      9.57 o
   3   7   9      163.42      163.58      4.26 o
   4   7   9       88.76       90.75      3.34 o
   5   7   9      148.47      155.59      4.46 o
   6   7   9       21.27       20.83      2.08 o
 -10   8   9      171.17      182.81      9.29 o
  -9   8   9        3.81        1.85      2.53 o
  -8   8   9       41.19       43.66      3.79 o
  -7   8   9      322.97      342.20     12.21 o
  -6   8   9       50.10       44.78      2.09 o
  -5   8   9      212.03      167.34      3.73 o
  -4   8   9        8.08        6.25      0.72 o
  -3   8   9     1317.44     1310.21     14.77 o
  -2   8   9     5657.51     5807.05     58.52 o
  -1   8   9        0.59        5.85      1.87 o
   0   8   9      290.35      290.23      4.11 o
   1   8   9     1188.16     1182.93     13.83 o
   2   8   9       58.48       61.52      2.50 o
   3   8   9      238.59      247.98      5.47 o
   4   8   9       20.63       18.71      1.93 o
   5   8   9      104.32       98.88      4.65 o
   6   8   9       94.58       90.88      3.76 o
 -10   9   9       15.57       27.06      4.58 o
  -9   9   9      111.95      117.40      7.35 o
  -8   9   9      108.68      113.14      6.92 o
  -7   9   9        0.28        1.42      2.17 o
  -6   9   9       91.75       95.70      5.17 o
  -5   9   9      239.67      205.04      4.45 o
  -4   9   9        0.88        0.61      0.52 o
  -3   9   9      243.72      251.20      4.30 o
  -2   9   9     1299.23     1298.88     14.94 o
  -1   9   9      305.24      293.02      4.83 o
   0   9   9        3.55        3.66      0.83 o
   1   9   9       37.40       32.58      1.76 o
   2   9   9      212.07      204.18      3.86 o
   3   9   9      246.35      239.66      5.42 o
   4   9   9      106.51      117.13      3.89 o
   5   9   9        1.44        0.97      1.63 o
   6   9   9       52.38       49.25      2.98 o
  -9  10   9        0.36       -0.31      2.48 o
  -8  10   9       23.24       19.05      3.82 o
  -7  10   9       65.19       76.47      5.90 o
  -6  10   9        2.74        2.30      1.19 o
  -5  10   9      310.17      296.13      5.32 o
  -4  10   9       22.90       28.13      1.57 o
  -3  10   9        3.71        3.24      1.38 o
  -2  10   9        0.58        0.64      1.01 o
  -1  10   9        6.02        5.70      0.97 o
   0  10   9       50.25       58.61      2.20 o
   1  10   9      372.72      383.20      6.69 o
   2  10   9       36.25       31.89      1.92 o
   3  10   9       37.24       42.75      2.64 o
   4  10   9        2.23        3.59      1.45 o
   5  10   9       18.36       17.94      2.04 o
  -9  11   9      157.53      161.09      9.29 o
  -8  11   9       53.13       53.90      3.03 o
  -7  11   9      237.30      237.53      4.65 o
  -6  11   9      146.59      142.70      3.47 o
  -5  11   9        0.09       -0.26      1.04 o
  -4  11   9      299.13      304.61      6.20 o
  -3  11   9      433.62      440.08      6.56 o
  -2  11   9      258.53      260.28      4.71 o
  -1  11   9      219.60      218.94      4.21 o
   0  11   9      111.36       99.90      4.01 o
   1  11   9      235.08      244.71      5.05 o
   2  11   9       48.28       53.75      4.79 o
   3  11   9       71.55       70.36      3.83 o
   4  11   9      462.42      463.68      8.63 o
   5  11   9       26.60       31.56      2.60 o
  -9  12   9        5.09        4.20      1.69 o
  -8  12   9      671.08      720.41     14.54 o
  -7  12   9       78.34       80.15      2.76 o
  -6  12   9       23.92       23.76      1.76 o
  -5  12   9       60.23       70.00      2.66 o
  -4  12   9       16.69       18.27      1.49 o
  -3  12   9      103.28       98.40      3.17 o
  -2  12   9        0.18       -0.48      0.87 o
  -1  12   9        0.31       -0.52      0.83 o
   0  12   9       39.48       46.10      2.51 o
   1  12   9        1.82        1.44      1.69 o
   2  12   9        4.62        5.76      1.73 o
   3  12   9      253.09      259.98      6.83 o
   4  12   9       22.79       25.40      3.19 o
   5  12   9       29.49       33.00      4.01 o
  -9  13   9        7.57        8.96      2.64 o
  -8  13   9       20.65       17.16      2.36 o
  -7  13   9        0.00       -0.08      1.05 o
  -6  13   9      153.43      156.51      4.38 o
  -5  13   9       76.26       68.39      2.51 o
  -4  13   9       10.58        9.15      1.24 o
  -3  13   9        0.00       -0.83      0.83 o
  -2  13   9       87.40       80.14      3.06 o
  -1  13   9       40.94       43.73      2.21 o
   0  13   9       21.57       20.85      1.90 o
   1  13   9      131.90      124.71      8.69 o
   2  13   9        0.17        0.25      1.71 o
   3  13   9       33.40       32.90      3.53 o
   4  13   9       95.64      110.06      4.62 o
   5  13   9       32.27       32.98      3.01 o
  -8  14   9        1.74        1.31      3.17 o
  -7  14   9       11.77       11.18      1.63 o
  -6  14   9       99.11       99.29      4.42 o
  -5  14   9       57.10       58.12      2.56 o
  -4  14   9      112.67      110.36      3.18 o
  -3  14   9      163.78      172.79      4.99 o
  -2  14   9      107.33      113.61      5.79 o
  -1  14   9        6.02        5.08      1.30 o
   0  14   9      120.80      123.51      3.81 o
   1  14   9       10.58       12.78      2.05 o
   2  14   9       64.49       68.98      3.79 o
   3  14   9       31.14       37.64      3.97 o
   4  14   9        0.93        1.42      2.07 o
  -8  15   9        1.67        0.73      1.69 o
  -7  15   9      348.03      341.15      7.28 o
  -6  15   9       16.76       17.41      2.03 o
  -5  15   9       68.50       62.85      2.75 o
  -4  15   9      426.68      421.54      7.75 o
  -3  15   9       69.35       63.12      4.26 o
  -2  15   9       90.82       94.50      3.53 o
  -1  15   9      263.65      264.97      7.09 o
   0  15   9      170.13      176.15      5.76 o
   1  15   9       47.39       47.14      3.67 o
   2  15   9      166.19      169.25      5.56 o
   3  15   9        0.31        0.80      2.80 o
   4  15   9       54.30       48.96      6.89 o
  -7  16   9        3.05        4.10      2.02 o
  -6  16   9        4.31        4.01      1.45 o
  -5  16   9        7.34        9.53      1.86 o
  -4  16   9        8.59        9.85      1.64 o
  -3  16   9       26.81       25.23      2.23 o
  -2  16   9       27.10       29.05      2.35 o
  -1  16   9        3.16        1.78      1.26 o
   0  16   9        1.00       -0.48      1.57 o
   1  16   9       13.33       15.20      2.35 o
   2  16   9        5.97        3.94      1.85 o
   3  16   9      109.95      115.92      8.45 o
  -7  17   9        4.42        4.19      1.64 o
  -6  17   9        2.38        2.53      1.56 o
  -5  17   9       41.77       38.68      2.68 o
  -4  17   9       16.83       16.27      2.66 o
  -3  17   9        0.62       -0.43      1.29 o
  -2  17   9        0.90        1.52      1.50 o
  -1  17   9       10.20       11.26      2.80 o
   0  17   9      156.47      159.82      5.81 o
   1  17   9       29.55       27.53      3.38 o
   2  17   9        0.23       -0.67      1.90 o
   3  17   9        8.22        3.54      3.34 o
  -6  18   9      214.83      199.41      5.89 o
  -5  18   9       91.11       94.45      5.31 o
  -4  18   9        7.03        3.29      1.59 o
  -3  18   9       19.98       21.83      2.66 o
  -2  18   9      202.70      199.15      7.93 o
  -1  18   9       19.07       16.23      4.05 o
   0  18   9      185.28      182.28      9.48 o
   1  18   9        2.99        5.21      2.38 o
   2  18   9        4.92        9.12      4.01 o
  -6  19   9       99.69      106.23      5.32 o
  -5  19   9       43.55       38.72      4.55 o
  -4  19   9      171.47      178.74      8.54 o
  -3  19   9        8.34        8.40      2.39 o
  -2  19   9       43.31       39.30      8.43 o
  -1  19   9      210.21      216.77     10.76 o
   0  19   9        5.36        5.62      3.20 o
   1  19   9        4.57        3.65      2.28 o
   2  19   9       10.33        7.51      4.03 o
  -5  20   9       31.39       33.17      3.66 o
  -4  20   9      173.19      161.58      6.86 o
  -3  20   9       24.07       22.07      6.98 o
  -2  20   9       14.86       22.12      4.62 o
  -1  20   9       45.19       27.05      4.80 o
   0  20   9       18.16       16.10      4.09 o
   1  20   9       21.53       18.64      3.90 o
  -3  21   9        6.11        4.87      2.55 o
  -2  21   9       63.75       67.10      7.05 o
  -1  21   9       77.97       74.29      7.35 o
  -9   0  10       45.22       46.97      2.92 o
  -8   0  10      523.50      527.47     11.04 o
  -7   0  10      498.06      470.14     10.08 o
  -6   0  10     1308.03     1211.50     22.06 o
  -5   0  10      941.62      911.35     27.27 o
  -4   0  10       92.96      100.56      2.99 o
  -3   0  10     3684.70     3460.11     56.14 o
  -2   0  10        2.33        0.46      0.53 o
  -1   0  10      199.09      197.65      3.49 o
   0   0  10      457.84      437.41      5.62 o
   1   0  10      129.53      150.30      7.05 o
   2   0  10      463.59      489.94      8.82 o
   3   0  10      566.32      563.67     10.37 o
   4   0  10      269.96      268.36      7.14 o
   5   0  10      142.14      134.58      4.81 o
   6   0  10      111.63      119.68      6.16 o
 -10   1  10       36.95       40.92      3.35 o
  -9   1  10      412.19      457.74     12.55 o
  -8   1  10        0.06        0.91      1.19 o
  -7   1  10      254.95      260.90      6.02 o
  -6   1  10      389.18      318.63      6.68 o
  -5   1  10        3.83        0.48      0.55 o
  -4   1  10      495.53      515.85      4.79 o
  -2   1  10      622.60      625.94      6.37 o
  -1   1  10      109.08       94.04      1.70 o
   0   1  10      190.74      154.30      2.03 o
   1   1  10      425.01      411.14      5.53 o
   2   1  10        0.01        0.47      0.66 o
   3   1  10        9.92        9.23      1.26 o
   4   1  10       21.34       19.57      1.67 o
   5   1  10       23.46       20.80      1.82 o
   6   1  10       12.90       13.47      1.66 o
 -10   2  10        4.53        7.46      2.13 o
  -9   2  10        6.82        6.66      1.96 o
  -8   2  10       44.54       37.73      2.69 o
  -7   2  10       12.76        9.55      2.46 o
  -6   2  10      399.17      365.92      7.43 o
  -5   2  10      101.98      101.02      2.51 o
  -4   2  10       41.68       46.54      1.11 o
  -3   2  10       17.27       14.78      3.18 o
  -2   2  10       26.07       23.00      0.92 o
  -1   2  10       31.76       31.68      1.12 o
   0   2  10       12.42       14.39      0.87 o
   1   2  10        8.00        7.20      0.92 o
   2   2  10        0.46       -0.29      0.62 o
   3   2  10        6.22        4.54      1.26 o
   4   2  10        0.01       -0.39      1.09 o
   5   2  10        4.03        3.12      1.36 o
   6   2  10       10.28        9.38      1.53 o
 -10   3  10      102.09      103.02      5.59 o
  -9   3  10       55.98       56.51      4.02 o
  -8   3  10      128.92      134.28      9.21 o
  -7   3  10      957.54      958.29     23.63 o
  -6   3  10      101.82       97.49      2.54 o
  -5   3  10      149.88      176.67      3.62 o
  -4   3  10     1220.86     1225.34     12.30 o
  -3   3  10      185.65      180.11      4.77 o
  -2   3  10      190.25      211.13      2.66 o
  -1   3  10        1.00        2.69      0.54 o
   0   3  10      322.16      325.01      4.27 o
   1   3  10      910.17      964.29     10.54 o
   2   3  10      247.65      244.70      4.12 o
   3   3  10      365.34      359.33      6.74 o
   4   3  10      156.33      168.27      4.50 o
   5   3  10       32.83       38.10      3.26 o
   6   3  10      159.51      160.50      4.60 o
 -10   4  10       52.90       68.88      4.80 o
  -9   4  10      146.29      144.75      6.72 o
  -8   4  10       69.21       71.62      5.81 o
  -7   4  10        4.21        3.07      1.29 o
  -6   4  10      262.90      257.58      4.77 o
  -5   4  10      217.27      183.12      4.02 o
  -4   4  10        5.24        3.73      0.60 o
  -3   4  10      229.40      210.73      2.76 o
  -2   4  10     1814.13     1845.62     15.69 o
  -1   4  10      222.97      219.20      3.26 o
   0   4  10      155.32      166.48      3.54 o
   1   4  10      780.38      766.37      8.79 o
   2   4  10       85.07       91.05      2.37 o
   3   4  10      392.23      411.62      7.40 o
   4   4  10       20.39       14.48      2.00 o
   5   4  10        8.65        9.04      1.63 o
   6   4  10       16.27       18.51      2.08 o
 -10   5  10        0.90       -0.98      2.15 o
  -9   5  10        5.58        6.79      2.42 o
  -8   5  10       36.09       32.77      4.55 o
  -7   5  10        3.47        3.92      1.41 o
  -6   5  10        0.34        1.50      1.16 o
  -5   5  10       70.26       51.37      1.67 o
  -4   5  10       14.87       14.19      0.74 o
  -3   5  10      733.64      726.80      7.53 o
  -2   5  10      302.34      287.20      4.14 o
  -1   5  10       37.29       40.60      1.50 o
   0   5  10      235.93      196.34      3.17 o
   1   5  10       33.88       38.84      2.15 o
   2   5  10        2.04        0.25      0.86 o
   3   5  10      258.74      268.50      5.70 o
   4   5  10       37.89       37.96      2.50 o
   5   5  10       20.82       23.11      2.76 o
   6   5  10       35.38       37.25      2.65 o
 -10   6  10       28.65       36.21      4.45 o
  -9   6  10       39.64       42.45      4.53 o
  -8   6  10       52.65       50.78      6.17 o
  -7   6  10        0.22        1.57      1.36 o
  -6   6  10      149.53      167.10      4.94 o
  -5   6  10      331.16      308.41      5.28 o
  -4   6  10       31.33       33.34      1.02 o
  -3   6  10      533.85      537.59      6.02 o
  -2   6  10       57.40       51.12      1.64 o
  -1   6  10       46.19       50.32      2.33 o
   0   6  10       22.46       41.45      1.62 o
   1   6  10      929.92      950.21     13.09 o
   2   6  10      136.12      140.42      3.60 o
   3   6  10      386.31      395.85      7.31 o
   4   6  10       99.03      111.65      6.08 o
   5   6  10      126.44      126.12      4.10 o
   6   6  10       14.59       17.61      2.05 o
 -10   7  10       37.45       32.34      4.52 o
  -9   7  10       19.10       16.31      3.30 o
  -8   7  10       82.83       84.58      4.71 o
  -7   7  10      325.80      327.11      7.75 o
  -6   7  10       80.00       73.13      3.84 o
  -5   7  10      144.75      143.31      3.05 o
  -4   7  10      659.10      683.05      8.17 o
  -3   7  10       92.43       83.21      2.31 o
  -2   7  10      718.20      754.81      8.08 o
  -1   7  10       70.31       75.31      1.94 o
   0   7  10      504.88      545.88      6.44 o
   1   7  10     3054.08     3058.63     36.50 o
   2   7  10        1.88        4.39      1.31 o
   3   7  10      368.12      383.05     11.04 o
   4   7  10      310.64      329.73      6.82 o
   5   7  10       12.94       12.83      1.84 o
   6   7  10      157.68      151.91      6.33 o
 -10   8  10        0.09        1.30      2.69 o
  -9   8  10        0.22       -2.26      2.26 o
  -8   8  10       54.67       62.21      4.33 o
  -7   8  10        2.68        0.97      1.47 o
  -6   8  10        0.00        1.80      1.15 o
  -5   8  10        1.17        0.20      0.67 o
  -4   8  10      101.10      101.50      2.39 o
  -3   8  10        5.02        2.69      0.74 o
  -2   8  10      244.03      233.38      3.80 o
  -1   8  10        4.02        6.62      0.91 o
   0   8  10        0.08        0.09      0.75 o
   1   8  10        5.79       11.32      1.45 o
   2   8  10      146.28      153.11      3.62 o
   3   8  10       67.96       70.09      3.65 o
   4   8  10      244.54      271.48     10.03 o
   5   8  10       18.77       16.83      2.81 o
 -10   9  10       96.91      101.11      7.20 o
  -9   9  10       20.02       20.14      4.05 o
  -8   9  10       58.41       52.71      4.43 o
  -7   9  10      222.55      232.33     10.07 o
  -6   9  10        0.59        1.55      0.76 o
  -5   9  10      179.77      172.62      3.75 o
  -4   9  10      105.26      119.93      2.40 o
  -3   9  10       20.19       17.80      1.34 o
  -2   9  10      255.45      243.72      3.98 o
  -1   9  10       14.48       13.97      1.36 o
   0   9  10      102.60       87.90      2.58 o
   1   9  10      705.03      671.45     10.27 o
   2   9  10      115.78      106.85      3.07 o
   3   9  10       15.65       13.36      1.97 o
   4   9  10        0.39        0.87      1.70 o
   5   9  10       20.23       19.41      2.43 o
  -9  10  10        9.73       12.13      3.63 o
  -8  10  10        0.64       -0.70      1.97 o
  -7  10  10       55.19       56.83      8.53 o
  -6  10  10      296.14      300.90      5.35 o
  -5  10  10      237.88      221.41      4.60 o
  -4  10  10        4.57        3.50      0.89 o
  -3  10  10        1.58        1.34      0.83 o
  -2  10  10       41.19       42.12      2.04 o
  -1  10  10       67.10       73.43      3.21 o
   0  10  10       35.55       38.24      2.00 o
   1  10  10      178.20      168.10      4.14 o
   2  10  10      249.58      270.44      6.69 o
   3  10  10        0.72        2.24      1.51 o
   4  10  10        0.52       -1.17      1.39 o
   5  10  10      104.81      109.99      4.57 o
  -9  11  10        5.43        2.67      3.10 o
  -8  11  10       70.05       59.83      6.92 o
  -7  11  10      145.02      142.77      3.39 o
  -6  11  10        0.00       -0.76      0.85 o
  -5  11  10      529.69      526.54      8.32 o
  -4  11  10      139.66      142.94      5.16 o
  -3  11  10       54.29       55.22      4.28 o
  -2  11  10       10.13       11.59      1.29 o
  -1  11  10        8.88        8.83      1.19 o
   0  11  10       71.38       63.09      4.80 o
   1  11  10       18.59       21.14      1.79 o
   2  11  10        5.00        6.57      1.80 o
   3  11  10      106.16       98.83      5.29 o
   4  11  10        3.42        2.14      1.60 o
   5  11  10        5.45        3.13      1.83 o
  -9  12  10        0.04       -0.75      1.67 o
  -8  12  10       95.68       90.72      8.01 o
  -7  12  10        0.91        1.85      1.03 o
  -6  12  10       32.40       33.55      2.52 o
  -5  12  10        0.02        0.89      0.99 o
  -4  12  10        5.72        4.32      1.04 o
  -3  12  10      192.59      193.46      4.14 o
  -2  12  10      265.00      273.63      5.00 o
  -1  12  10       87.94       92.11      2.83 o
   0  12  10       25.65       19.11      2.24 o
   1  12  10      169.88      177.11      5.56 o
   2  12  10      107.24      107.11      4.25 o
   3  12  10        0.67        0.71      1.95 o
   4  12  10       31.82       29.97      3.67 o
  -8  13  10        2.40        4.36      1.72 o
  -7  13  10        0.07       -0.19      1.05 o
  -6  13  10        1.52        1.41      1.08 o
  -5  13  10      108.22      113.33      3.16 o
  -4  13  10       37.02       31.86      2.08 o
  -3  13  10        3.41        1.63      1.19 o
  -2  13  10        4.17        3.88      1.06 o
  -1  13  10       23.97       25.50      1.86 o
   0  13  10       25.53       21.54      2.03 o
   1  13  10       35.40       36.10      3.02 o
   2  13  10        0.88       -0.16      1.45 o
   3  13  10       64.61       75.88     14.97 o
   4  13  10       39.48       37.36      4.04 o
  -8  14  10       20.08       19.37      2.99 o
  -7  14  10       65.73       65.91      2.99 o
  -6  14  10       19.89       19.02      1.89 o
  -5  14  10       11.92       13.25      1.51 o
  -4  14  10       24.63       23.25      2.80 o
  -3  14  10       19.24       22.49      2.38 o
  -2  14  10       59.62       59.18      2.67 o
  -1  14  10       35.43       34.24      3.47 o
   0  14  10      130.18      124.54      3.93 o
   1  14  10        3.81        4.16      1.74 o
   2  14  10        0.83        1.61      2.29 o
   3  14  10      118.50      121.26      8.57 o
   4  14  10        2.16        2.30      2.30 o
  -8  15  10        0.19       -1.18      2.82 o
  -7  15  10       24.74       25.41      2.30 o
  -6  15  10       11.20       10.24      1.56 o
  -5  15  10       41.83       44.83      2.55 o
  -4  15  10       13.17       13.01      1.75 o
  -3  15  10       13.03       14.55      2.39 o
  -2  15  10       79.54       75.85      2.89 o
  -1  15  10       22.24       23.44      2.08 o
   0  15  10        2.40        0.95      2.11 o
   1  15  10      110.33      116.45      5.28 o
   2  15  10       14.95       13.14      2.30 o
   3  15  10        1.20       -0.69      2.78 o
  -7  16  10       78.10       79.99      6.49 o
  -6  16  10      330.39      337.74      9.81 o
  -5  16  10      155.57      153.92      4.49 o
  -4  16  10       97.34       98.40      4.68 o
  -3  16  10       87.78       90.76      3.61 o
  -2  16  10       11.79       11.67      1.60 o
  -1  16  10      107.95       99.64      4.29 o
   0  16  10        0.99       -0.89      1.95 o
   1  16  10       69.81       66.75      4.08 o
   2  16  10       10.47        4.59      2.25 o
   3  16  10      143.44      145.36      9.69 o
  -7  17  10       33.37       34.70      2.73 o
  -6  17  10      123.81      128.35      4.64 o
  -5  17  10        2.38        1.22      1.35 o
  -4  17  10      208.62      215.63      5.56 o
  -3  17  10       36.67       37.75      2.77 o
  -2  17  10       34.29       30.19      2.24 o
  -1  17  10        1.17       -0.68      2.17 o
   0  17  10       24.58       27.35      4.64 o
   1  17  10       75.82       83.01      5.13 o
   2  17  10       32.19       34.13      5.95 o
  -6  18  10      101.76      100.54      5.72 o
  -5  18  10       25.05       25.43      2.63 o
  -4  18  10       57.17       46.96      3.60 o
  -3  18  10        6.93        7.66      1.90 o
  -2  18  10       15.15       15.19      2.72 o
  -1  18  10      205.57      189.46      9.98 o
   0  18  10        0.62        0.23      2.89 o
   1  18  10        6.31        9.57      2.96 o
   2  18  10       27.75       35.57      6.14 o
  -5  19  10        0.95       -0.09      1.63 o
  -4  19  10      229.29      223.65      6.57 o
  -3  19  10       23.57       25.10      3.38 o
  -2  19  10        9.08        7.56      3.62 o
  -1  19  10       15.32       16.60      4.36 o
   0  19  10        5.17        4.78      3.39 o
   1  19  10      100.17      105.83      6.02 o
  -4  20  10       38.53       39.74      4.40 o
  -3  20  10        0.25        0.01      2.03 o
  -2  20  10        0.38       -2.73      2.73 o
  -1  20  10       25.12       27.04      4.92 o
   0  20  10       15.51       14.55      4.06 o
 -10   1  11       62.01       58.94      3.85 o
  -9   1  11        0.13        0.26      1.49 o
  -8   1  11       85.85       98.01      2.69 o
  -7   1  11      182.21      178.74      3.80 o
  -6   1  11        4.91        3.58      2.08 o
  -5   1  11       53.65       58.78      1.66 o
  -4   1  11        7.44        5.79      0.58 o
  -3   1  11     1357.69     1342.75     12.56 o
  -2   1  11      230.74      225.16      3.28 o
  -1   1  11        7.85       10.96      1.11 o
   0   1  11     1061.43      968.82      9.18 o
   1   1  11        5.38        5.79      1.10 o
   2   1  11      130.78      129.43      3.26 o
   3   1  11       14.94       16.91      2.01 o
   4   1  11        0.25       -0.07      1.40 o
   5   1  11      174.41      182.81      5.65 o
   6   1  11       13.28       14.91      2.67 o
 -10   2  11       62.70       70.16      4.42 o
  -9   2  11       77.62       82.80      4.50 o
  -8   2  11       27.43       21.62      2.09 o
  -7   2  11      196.85      175.54      5.56 o
  -6   2  11      205.47      210.65      4.20 o
  -5   2  11       19.59       21.69      1.11 o
  -4   2  11       37.88       34.70      1.21 o
  -3   2  11      254.32      239.77      3.33 o
  -2   2  11        8.97       11.18      0.72 o
  -1   2  11      470.85      498.11      5.09 o
   0   2  11       14.57        4.70      0.81 o
   1   2  11       84.09       90.77      3.11 o
   2   2  11        0.74        0.36      0.85 o
   3   2  11       11.76       13.54      1.86 o
   4   2  11      301.67      304.05      7.33 o
   5   2  11       59.59       64.02      3.77 o
 -10   3  11        0.99       -1.96      1.96 o
  -9   3  11       20.76       22.25      2.98 o
  -8   3  11       17.94       21.41      4.23 o
  -7   3  11      101.33      102.49      4.31 o
  -6   3  11       19.31       17.58      1.36 o
  -5   3  11       77.51       81.13      1.81 o
  -4   3  11       93.84       88.62      1.73 o
  -3   3  11      194.70      196.40      3.02 o
  -2   3  11      142.30      145.48      2.83 o
  -1   3  11       13.15       16.33      1.07 o
   0   3  11       37.72       39.00      1.71 o
   1   3  11       91.18       85.13      2.59 o
   2   3  11        1.39        2.68      0.92 o
   3   3  11       79.37       76.45      3.68 o
   4   3  11       10.05        8.71      2.58 o
   5   3  11       10.46        7.08      1.86 o
 -10   4  11        0.29        0.62      2.07 o
  -9   4  11        0.04        0.32      1.79 o
  -8   4  11       56.71       58.04      3.60 o
  -7   4  11      137.32      126.36      4.01 o
  -6   4  11      542.27      479.37     11.60 o
  -5   4  11       43.03       39.48      1.27 o
  -4   4  11      783.94      769.32      7.70 o
  -3   4  11     2703.09     2662.16     21.96 o
  -2   4  11       71.91       73.76      2.05 o
  -1   4  11      359.51      325.28      4.37 o
   0   4  11      306.17      261.78      4.17 o
   1   4  11      145.53      155.24      3.83 o
   2   4  11       14.62       14.14      1.72 o
   3   4  11      156.52      160.12      5.00 o
   4   4  11      490.71      488.30      9.97 o
   5   4  11        2.81        2.74      1.65 o
 -10   5  11      173.36      171.34      8.09 o
  -9   5  11      111.04      118.15      6.40 o
  -8   5  11      222.62      232.26      7.35 o
  -7   5  11      420.17      440.82      9.28 o
  -6   5  11      188.14      155.81      6.45 o
  -5   5  11        3.15        2.88      0.58 o
  -4   5  11        7.31       10.56      0.98 o
  -3   5  11     1904.36     1867.28     17.18 o
  -2   5  11      818.38      825.16      8.66 o
  -1   5  11        4.63        5.83      0.80 o
   0   5  11      190.14      168.13      3.04 o
   1   5  11      972.30      966.73     13.42 o
   2   5  11      205.45      191.85      8.14 o
   3   5  11       71.24       62.62      3.56 o
   4   5  11       11.40        9.98      1.92 o
   5   5  11      264.50      257.92      6.90 o
 -10   6  11        0.66       -1.38      2.24 o
  -9   6  11        0.02        0.15      2.06 o
  -8   6  11        0.40       -0.89      1.39 o
  -7   6  11        3.60        2.79      1.53 o
  -6   6  11        0.55        1.38      1.23 o
  -5   6  11       18.03       25.45      1.36 o
  -4   6  11      125.47      121.66      2.37 o
  -3   6  11        4.15        6.05      1.02 o
  -2   6  11       13.31       15.88      1.08 o
  -1   6  11       90.47       74.75      1.97 o
   0   6  11       17.02       13.28      1.18 o
   1   6  11        2.91        0.75      1.03 o
   2   6  11       23.07       23.48      2.18 o
   3   6  11       69.79       78.41      3.74 o
   4   6  11       49.93       52.83      3.47 o
   5   6  11        6.29        4.20      2.13 o
 -10   7  11       76.28       84.45      6.23 o
  -9   7  11       47.55       46.39      5.05 o
  -8   7  11       39.82       39.33      3.64 o
  -7   7  11       22.55       24.40      2.49 o
  -6   7  11        7.85        6.79      1.05 o
  -5   7  11        9.28        8.67      1.21 o
  -4   7  11       59.33       62.79      1.79 o
  -3   7  11       84.70       76.88      2.15 o
  -2   7  11      202.58      208.62      3.40 o
  -1   7  11        2.35        5.77      0.89 o
   0   7  11       50.15       51.59      2.04 o
   1   7  11      220.23      233.98      4.96 o
   2   7  11       12.83       12.43      1.94 o
   3   7  11      193.10      194.28      9.59 o
   4   7  11       11.69       12.05      2.08 o
   5   7  11       16.75       16.41      4.27 o
 -10   8  11        7.86        5.93      3.05 o
  -9   8  11      538.68      547.89     14.13 o
  -8   8  11       44.64       40.80      3.91 o
  -7   8  11       39.06       34.42      3.02 o
  -6   8  11       38.04       40.08      1.64 o
  -5   8  11       29.87       37.91      1.90 o
  -4   8  11      196.37      187.93      3.42 o
  -3   8  11        2.60        3.16      0.81 o
  -2   8  11       48.55       53.45      1.87 o
  -1   8  11      476.87      487.82      6.57 o
   0   8  11        4.78        6.25      1.34 o
   1   8  11      391.66      410.02      7.21 o
   2   8  11      299.49      324.08     15.74 o
   3   8  11        0.13        2.54      2.24 o
   4   8  11      150.01      140.75      6.31 o
   5   8  11       35.96       33.60      3.72 o
  -9   9  11       11.00       10.85      3.29 o
  -8   9  11      210.60      213.12      8.34 o
  -7   9  11       52.00       49.74      2.57 o
  -6   9  11       17.95       14.98      1.30 o
  -5   9  11      185.42      178.53      3.94 o
  -4   9  11        5.52        4.21      0.78 o
  -3   9  11        2.95        3.98      0.90 o
  -2   9  11       70.84       72.57      2.30 o
  -1   9  11        5.02        4.47      0.93 o
   0   9  11       31.08       22.66      2.58 o
   1   9  11       89.40       83.91      3.66 o
   2   9  11      101.52      101.04      4.61 o
   3   9  11      241.74      249.58      8.55 o
   4   9  11       60.25       60.26      7.95 o
   5   9  11      133.12      144.97      8.04 o
  -9  10  11       50.79       46.75      5.70 o
  -8  10  11       10.56        8.57      2.69 o
  -7  10  11      257.62      256.53      8.44 o
  -6  10  11       52.77       51.95      2.71 o
  -5  10  11       34.28       37.40      2.11 o
  -4  10  11       81.87       80.53      2.41 o
  -3  10  11       20.39       18.97      1.51 o
  -2  10  11        2.61        3.57      0.93 o
  -1  10  11        3.28        2.36      0.90 o
   0  10  11       21.06       20.45      2.16 o
   1  10  11       30.34       34.33      2.21 o
   2  10  11        0.52       -0.87      1.43 o
   3  10  11        2.58        4.44      2.24 o
   4  10  11       62.98       69.25      7.12 o
  -9  11  11       90.90       90.23      7.21 o
  -8  11  11      455.44      456.15     12.40 o
  -7  11  11      144.35      148.95      3.52 o
  -6  11  11       13.95       15.88      1.55 o
  -5  11  11       77.80       74.00      3.13 o
  -4  11  11       69.31       67.58      2.44 o
  -3  11  11      960.12      956.08     12.13 o
  -2  11  11      673.47      652.32      9.03 o
  -1  11  11        5.55        4.55      1.09 o
   0  11  11      715.59      730.54     13.04 o
   1  11  11      943.28      934.23     16.32 o
   2  11  11       14.03        9.11      2.20 o
   3  11  11       86.38       88.80      7.91 o
   4  11  11       41.75       45.24      4.50 o
  -9  12  11       26.42       31.81      4.22 o
  -8  12  11       52.18       54.99      3.48 o
  -7  12  11       37.79       44.77      2.89 o
  -6  12  11       46.56       50.06      2.68 o
  -5  12  11        5.59        6.33      1.15 o
  -4  12  11      108.42      106.19      3.07 o
  -3  12  11      473.51      489.93      8.42 o
  -2  12  11       94.26       90.28      3.73 o
  -1  12  11      251.05      264.50      5.12 o
   0  12  11      343.29      352.76      7.95 o
   1  12  11       23.11       26.42      2.88 o
   2  12  11      124.15      133.13      5.87 o
   3  12  11       13.92       16.29      4.35 o
   4  12  11        3.91       -0.73      2.10 o
  -8  13  11        1.07       -0.87      1.48 o
  -7  13  11       50.95       51.16      3.00 o
  -6  13  11       45.11       44.65      2.70 o
  -5  13  11       25.22       23.87      1.97 o
  -4  13  11      138.27      141.47      3.67 o
  -3  13  11      125.33      129.54      4.80 o
  -2  13  11       16.47       14.18      1.52 o
  -1  13  11       47.29       46.63      2.69 o
   0  13  11        1.07        1.49      1.55 o
   1  13  11       17.97       16.48      2.45 o
   2  13  11       51.50       50.89      3.51 o
   3  13  11        4.79        4.96      3.34 o
   4  13  11        8.07        7.54      2.67 o
  -8  14  11      115.60      131.20      5.39 o
  -7  14  11      160.66      165.91      4.60 o
  -6  14  11      305.02      317.55      6.49 o
  -5  14  11       13.94       13.35      1.56 o
  -4  14  11        1.90        1.21      1.16 o
  -3  14  11       15.75       19.53      2.05 o
  -2  14  11        2.62        1.77      1.09 o
  -1  14  11      674.49      700.15     11.12 o
   0  14  11       49.78       46.91      3.56 o
   1  14  11      107.94      110.18      4.87 o
   2  14  11      145.49      145.69      5.24 o
   3  14  11       69.57       69.49      7.50 o
  -8  15  11      124.14      138.12      9.70 o
  -7  15  11      382.13      405.85      8.17 o
  -6  15  11       20.73       16.98      1.75 o
  -5  15  11       98.20       91.55      3.25 o
  -4  15  11       83.23       92.50      3.57 o
  -3  15  11      189.35      191.80      5.49 o
  -2  15  11      216.79      225.68      4.93 o
  -1  15  11       18.41       19.94      2.44 o
   0  15  11      108.35      102.69      7.98 o
   1  15  11       37.94       37.33      4.31 o
   2  15  11      111.31      112.70      5.43 o
   3  15  11       31.71       31.09      5.57 o
  -7  16  11       15.47       18.40      2.15 o
  -6  16  11        2.66        5.03      1.55 o
  -5  16  11       28.58       33.92      2.79 o
  -4  16  11       33.81       30.65      2.70 o
  -3  16  11       55.27       50.40      3.64 o
  -2  16  11       76.32       78.10      3.20 o
  -1  16  11        1.38        3.83      1.83 o
   0  16  11       29.00       24.25      4.32 o
   1  16  11       10.82        8.59      2.59 o
   2  16  11        0.37        2.10      3.49 o
  -6  17  11       65.45       60.23      3.58 o
  -5  17  11        1.82        1.70      1.51 o
  -4  17  11        4.39        4.26      1.82 o
  -3  17  11       92.54       88.31      4.20 o
  -2  17  11        5.60        7.61      1.67 o
  -1  17  11        8.33       10.17      3.60 o
   0  17  11        1.94        3.52      3.17 o
   1  17  11        0.33        1.27      2.19 o
   2  17  11        8.17        2.27      3.82 o
  -6  18  11        5.20        7.14      1.96 o
  -5  18  11       26.55       23.29      2.80 o
  -4  18  11       73.01       68.44      4.11 o
  -3  18  11        0.08       -1.28      1.28 o
  -2  18  11        0.09       -1.74      1.98 o
  -1  18  11      150.74      148.27      9.07 o
   0  18  11       84.77       82.14      6.94 o
   1  18  11       10.56       10.33      2.73 o
  -5  19  11       87.09       86.58      8.67 o
  -4  19  11        1.19        0.41      2.77 o
  -3  19  11        2.60        2.01      1.51 o
  -2  19  11       47.26       40.42      5.60 o
  -1  19  11      135.56      132.46      8.77 o
   0  19  11        3.06        5.79      3.55 o
  -3  20  11        7.35        9.47      2.24 o
  -2  20  11        3.96        2.06      3.39 o
  -9   0  12       29.94       30.69      2.81 o
  -8   0  12       45.69       36.69      2.83 o
  -7   0  12      414.47      382.52      9.30 o
  -6   0  12      484.36      427.27      8.53 o
  -5   0  12      167.22      174.56      4.13 o
  -4   0  12     1383.40     1308.62     16.23 o
  -3   0  12     3971.60     3948.53     45.06 o
  -2   0  12      251.50      237.39      4.14 o
  -1   0  12       57.55       53.43      2.04 o
   0   0  12      234.34      188.83      5.53 o
   1   0  12      570.93      572.99     16.94 o
   2   0  12      221.84      224.17      6.67 o
   3   0  12      465.79      458.17     16.84 o
   4   0  12      136.14      120.72      8.31 o
   5   0  12        8.66       13.89      4.12 o
 -10   1  12       28.20       33.03      3.30 o
  -9   1  12        3.70        3.31      1.14 o
  -8   1  12      157.70      155.14      3.68 o
  -7   1  12        0.03       -0.14      0.86 o
  -6   1  12      203.52      191.64      3.27 o
  -5   1  12      211.89      207.95      3.58 o
  -4   1  12      637.17      629.55      6.65 o
  -3   1  12      596.11      589.34      6.53 o
  -2   1  12        1.21        1.88      0.50 o
  -1   1  12       10.14        3.38      0.57 o
   0   1  12       57.23       58.49      2.12 o
   1   1  12       45.97       46.89      2.42 o
   2   1  12      878.44      899.08     12.45 o
   3   1  12       43.52       37.32      3.93 o
   4   1  12        1.17       -1.78      1.96 o
   5   1  12      224.10      232.22     11.04 o
 -10   2  12       43.80       52.97      4.09 o
  -9   2  12        6.79        3.91      2.00 o
  -8   2  12       20.43       21.65      2.10 o
  -7   2  12      121.29      107.20      2.95 o
  -6   2  12       37.83       38.03      3.22 o
  -5   2  12       12.15       11.39      0.80 o
  -4   2  12      818.95      802.58      8.12 o
  -3   2  12        7.06        6.52      0.75 o
  -2   2  12       17.81       15.31      0.90 o
  -1   2  12        1.00        9.25      0.80 o
   0   2  12      252.43      246.59      4.22 o
   1   2  12       87.05       87.77      4.87 o
   2   2  12      345.58      370.06      8.16 o
   3   2  12        2.92        2.05      1.89 o
   4   2  12       95.94       97.54      5.31 o
   5   2  12       31.70       34.55      3.87 o
 -10   3  12      211.66      231.36      8.94 o
  -9   3  12        2.15        1.97      1.98 o
  -8   3  12       90.87       96.34      3.13 o
  -7   3  12      199.68      189.57      4.14 o
  -6   3  12      378.90      359.98      5.18 o
  -5   3  12      306.48      299.21      4.04 o
  -4   3  12      206.82      206.83      3.14 o
  -3   3  12     1398.48     1390.87     12.34 o
  -2   3  12       64.06       65.79      1.58 o
  -1   3  12      242.34      246.15      3.53 o
   0   3  12      669.98      646.51      8.87 o
   1   3  12        0.97        0.59      1.10 o
   2   3  12      549.23      548.54     10.93 o
   3   3  12       54.22       50.21      4.24 o
   4   3  12       32.63       28.27      6.26 o
   5   3  12      144.05      147.71      6.52 o
 -10   4  12        0.13       -1.04      1.96 o
  -9   4  12      166.32      178.15      6.39 o
  -8   4  12      230.42      230.54      6.30 o
  -7   4  12      188.27      192.12      5.89 o
  -6   4  12       24.85       28.33      1.39 o
  -5   4  12      144.17      153.22      2.70 o
  -4   4  12      799.07      795.07      8.12 o
  -3   4  12      126.08      124.23      2.25 o
  -2   4  12        7.87        9.84      0.84 o
  -1   4  12       15.96       16.65      1.15 o
   0   4  12      418.17      381.56      6.83 o
   1   4  12      143.67      154.33      6.56 o
   2   4  12      243.27      252.50      6.80 o
   3   4  12        9.10        7.31      2.20 o
   4   4  12      104.02      114.44      5.71 o
   5   4  12       77.99       76.03      6.40 o
 -10   5  12        9.52        7.67      2.71 o
  -9   5  12       22.28       27.67      7.23 o
  -8   5  12        2.20        3.20      1.78 o
  -7   5  12       95.25       95.12      3.97 o
  -6   5  12       48.93       49.20      3.38 o
  -5   5  12       46.02       41.60      1.52 o
  -4   5  12       12.60       15.19      1.17 o
  -3   5  12       34.46       26.42      1.66 o
  -2   5  12        3.24        4.47      0.71 o
  -1   5  12       13.71       10.79      1.09 o
   0   5  12      180.07      154.34      4.05 o
   1   5  12        0.87       -0.94      0.94 o
   2   5  12        1.98        1.81      1.32 o
   3   5  12      134.43      149.61      9.99 o
   4   5  12        7.00        6.25      2.37 o
   5   5  12       14.87       16.51      3.02 o
 -10   6  12       71.75       68.42      5.55 o
  -9   6  12       16.71       11.37      4.00 o
  -8   6  12        1.81        1.76      1.82 o
  -7   6  12      136.84      130.60      5.61 o
  -6   6  12      138.21      121.68      3.39 o
  -5   6  12       95.76       99.54      3.07 o
  -4   6  12       12.12       12.24      1.00 o
  -3   6  12        1.01        0.50      0.62 o
  -2   6  12       18.35       19.14      1.22 o
  -1   6  12        0.11       -0.01      0.71 o
   0   6  12      361.70      343.29      6.51 o
   1   6  12       85.37       92.94      3.13 o
   2   6  12        5.27        3.30      1.50 o
   3   6  12        0.08       -1.70      1.70 o
   4   6  12      170.79      177.63      9.85 o
   5   6  12       17.71       18.12      3.15 o
 -10   7  12       18.12       22.34      4.13 o
  -9   7  12        2.14        5.55      2.28 o
  -8   7  12      505.08      491.27     12.72 o
  -7   7  12       23.22       27.23      2.73 o
  -6   7  12      382.00      362.23      5.33 o
  -5   7  12      595.94      594.34      8.09 o
  -4   7  12        2.87        2.51      0.70 o
  -3   7  12      519.59      535.46      6.40 o
  -2   7  12       48.89       49.87      2.10 o
  -1   7  12      170.56      160.30      3.32 o
   0   7  12      355.32      366.49      7.84 o
   1   7  12        2.63        1.00      1.19 o
   2   7  12       69.17       68.68      4.02 o
   3   7  12       95.78       95.47      5.26 o
   4   7  12       23.79       23.42      3.30 o
 -10   8  12       36.21       36.95      4.96 o
  -9   8  12        0.66        4.28      2.89 o
  -8   8  12        2.67        0.24      1.96 o
  -7   8  12        0.61        1.63      1.56 o
  -6   8  12       61.38       49.81      2.20 o
  -5   8  12        1.12        0.60      1.34 o
  -4   8  12       15.57       16.03      1.21 o
  -3   8  12        7.84       10.15      1.14 o
  -2   8  12       12.07       11.94      1.11 o
  -1   8  12       13.09       13.97      1.28 o
   0   8  12      135.33      147.61      7.20 o
   1   8  12       71.05       66.30      2.87 o
   2   8  12      142.93      152.96      5.82 o
   3   8  12       36.50       37.96      3.95 o
   4   8  12       33.33       33.18      5.61 o
  -9   9  12       92.45       98.55      6.95 o
  -8   9  12        0.36        0.15      2.19 o
  -7   9  12        5.05        5.06      1.27 o
  -6   9  12       50.08       46.24      1.95 o
  -5   9  12       24.55       21.35      1.57 o
  -4   9  12       39.58       39.06      1.81 o
  -3   9  12       37.55       34.39      1.82 o
  -2   9  12       17.74       17.34      2.40 o
  -1   9  12        7.23        5.18      1.01 o
   0   9  12       64.04       64.33      3.32 o
   1   9  12        0.55        0.25      1.17 o
   2   9  12       10.59       12.45      4.47 o
   3   9  12       74.02       73.36      6.41 o
   4   9  12       14.41        9.56      2.71 o
  -9  10  12       10.33        6.39      3.14 o
  -8  10  12       74.66       80.23      3.39 o
  -7  10  12        0.55        1.28      1.09 o
  -6  10  12       75.81       81.38      2.61 o
  -5  10  12      146.30      147.82      5.82 o
  -4  10  12        3.78        3.65      0.89 o
  -3  10  12       41.63       40.84      2.04 o
  -2  10  12        3.65        3.49      0.97 o
  -1  10  12      128.07      129.02      3.16 o
   0  10  12      543.42      531.71     10.41 o
   1  10  12       59.37       64.44      3.76 o
   2  10  12       71.57       73.02      4.41 o
   3  10  12      143.61      143.57      6.73 o
   4  10  12       75.46       83.63      5.74 o
  -9  11  12       30.33       26.41      4.78 o
  -8  11  12       14.44       16.41      2.23 o
  -7  11  12       14.11       11.97      1.67 o
  -6  11  12       82.56       85.90      2.95 o
  -5  11  12       40.67       43.21      2.45 o
  -4  11  12        8.21       10.15      1.13 o
  -3  11  12       19.95       22.75      1.78 o
  -2  11  12       42.43       48.48      2.86 o
  -1  11  12       79.11       82.79      2.94 o
   0  11  12      345.15      358.83      8.09 o
   1  11  12       11.12       10.11      2.13 o
   2  11  12      185.33      193.40      6.81 o
   3  11  12       90.53       87.75      8.19 o
   4  11  12        4.47        1.76      2.23 o
  -9  12  12        1.40        0.90      1.63 o
  -8  12  12      170.73      181.28      5.98 o
  -7  12  12      234.92      243.96      5.22 o
  -6  12  12       42.31       44.61      2.46 o
  -5  12  12      141.40      151.74      5.48 o
  -4  12  12      129.94      136.09      4.28 o
  -3  12  12        0.06       -0.34      1.06 o
  -2  12  12       11.22       11.05      1.47 o
  -1  12  12        3.08        1.96      1.26 o
   0  12  12      260.98      254.60      8.05 o
   1  12  12       30.63       28.23      2.87 o
   2  12  12       35.38       36.59      3.47 o
   3  12  12      125.17      132.37      9.16 o
  -8  13  12       41.79       45.36      3.47 o
  -7  13  12      308.99      321.09      6.87 o
  -6  13  12      113.79      108.39      3.58 o
  -5  13  12      130.85      133.63      3.61 o
  -4  13  12       22.65       26.89      1.99 o
  -3  13  12       61.62       60.78      3.14 o
  -2  13  12        9.24        6.07      1.33 o
  -1  13  12        2.86        2.68      1.35 o
   0  13  12       15.26       14.07      2.13 o
   1  13  12      206.73      192.71      6.28 o
   2  13  12      161.28      170.56      6.58 o
   3  13  12        3.91        1.49      3.39 o
  -8  14  12        9.92       16.77      2.54 o
  -7  14  12       44.35       47.59      2.81 o
  -6  14  12        0.63       -0.09      1.20 o
  -5  14  12       13.50       18.83      2.09 o
  -4  14  12        1.80       -0.59      1.12 o
  -3  14  12       15.67       14.40      2.22 o
  -2  14  12       65.98       71.60      3.05 o
  -1  14  12        0.61        1.70      1.63 o
   0  14  12        9.47        7.44      1.92 o
   1  14  12        3.34        3.49      1.99 o
   2  14  12       21.71       15.61      4.49 o
   3  14  12       12.81       10.87      4.25 o
  -7  15  12        2.74        1.59      1.41 o
  -6  15  12       38.70       32.97      4.14 o
  -5  15  12        8.16        7.21      1.97 o
  -4  15  12       21.99       17.43      2.07 o
  -3  15  12      165.21      162.37      4.80 o
  -2  15  12       57.27       63.42      3.04 o
  -1  15  12       15.32       18.20      2.44 o
   0  15  12      161.43      155.41      8.89 o
   1  15  12        2.03        1.80      2.13 o
   2  15  12      131.61      138.64      9.85 o
  -7  16  12        0.17       -0.38      1.93 o
  -6  16  12        0.51       -0.69      1.39 o
  -5  16  12        9.98        8.03      1.84 o
  -4  16  12      101.62      100.49      4.23 o
  -3  16  12      164.12      166.53      6.70 o
  -2  16  12       10.94       11.43      1.81 o
  -1  16  12       52.30       52.48      4.13 o
   0  16  12       75.25       79.97      7.35 o
   1  16  12       70.41       77.61      5.13 o
   2  16  12       52.33       65.25      7.93 o
  -6  17  12       66.96       74.21      3.91 o
  -5  17  12       29.07       32.35      2.80 o
  -4  17  12      128.60      136.13      4.99 o
  -3  17  12       19.13       23.14      2.23 o
  -2  17  12       22.76       19.51      2.56 o
  -1  17  12       78.79       70.39      7.04 o
   0  17  12        2.84        4.08      3.31 o
   1  17  12       26.44       35.85      4.08 o
  -5  18  12       19.18       17.30      2.43 o
  -4  18  12        4.35        7.44      4.41 o
  -3  18  12        3.54        1.10      1.46 o
  -2  18  12        3.91        4.58      3.79 o
  -1  18  12       56.75       58.74      6.65 o
   0  18  12       82.87       98.74      7.57 o
  -4  19  12        2.31        2.42      1.87 o
  -3  19  12       98.08       94.26      3.95 o
  -2  19  12       15.82       15.56      4.40 o
  -1  19  12       23.06       15.49      4.38 o
 -10   1  13        9.85       12.00      2.27 o
  -9   1  13      162.84      169.17      4.71 o
  -8   1  13      269.09      284.61      5.57 o
  -7   1  13      174.31      156.91      2.74 o
  -6   1  13      146.38      141.98      3.60 o
  -5   1  13       10.78        9.22      0.78 o
  -4   1  13      716.42      679.49      7.26 o
  -3   1  13      366.49      371.82      4.22 o
  -2   1  13       78.75       70.89      1.73 o
  -1   1  13      466.38      442.88      4.72 o
   0   1  13      522.85      509.03      7.56 o
   1   1  13       10.21        8.95      1.78 o
   2   1  13       38.04       36.95      2.86 o
   3   1  13       62.90       63.21      4.91 o
   4   1  13       98.43      103.47      5.63 o
 -10   2  13       65.85       72.96      4.74 o
  -9   2  13        0.36       -0.19      1.59 o
  -8   2  13        0.58        2.40      0.83 o
  -7   2  13       45.25       45.88      2.18 o
  -6   2  13       60.54       52.74      1.85 o
  -5   2  13        0.25       -0.43      0.53 o
  -4   2  13      838.73      832.67      8.56 o
  -3   2  13        0.96        1.40      0.60 o
  -2   2  13      138.90      131.33      2.42 o
  -1   2  13        0.99        0.32      0.58 o
   0   2  13      292.18      288.09      5.24 o
   1   2  13        3.19        1.11      1.37 o
   2   2  13       38.60       39.62      3.94 o
   3   2  13       86.55       89.15      5.10 o
   4   2  13        5.31        2.73      2.24 o
 -10   3  13       13.76       15.13      2.99 o
  -9   3  13        0.25        0.85      0.89 o
  -8   3  13       21.70       22.20      1.73 o
  -7   3  13       11.49       10.15      1.31 o
  -6   3  13       45.63       39.81      1.71 o
  -5   3  13       68.44       67.32      2.25 o
  -4   3  13      274.30      282.15      3.88 o
  -3   3  13        5.34        5.00      0.72 o
  -2   3  13        3.52        1.91      0.57 o
  -1   3  13      548.82      524.22      6.05 o
   0   3  13        0.62       -0.23      0.90 o
   1   3  13        4.39        3.31      1.33 o
   2   3  13      393.97      412.31      8.60 o
   3   3  13        0.00       -1.69      1.69 o
   4   3  13        0.75       -1.82      1.82 o
 -10   4  13       94.58       94.09      5.82 o
  -9   4  13       24.07       31.60      2.17 o
  -8   4  13      123.66      124.94      4.66 o
  -7   4  13       85.10       88.83      3.03 o
  -6   4  13       62.77       52.40      1.97 o
  -5   4  13      102.51      105.90      2.35 o
  -4   4  13       21.25       22.31      1.18 o
  -3   4  13       14.94       17.21      1.07 o
  -2   4  13      250.80      240.57      3.54 o
  -1   4  13       34.10       31.05      1.64 o
   0   4  13        5.77        5.73      1.28 o
   1   4  13      198.96      188.90      5.49 o
   2   4  13       10.28       14.89      2.03 o
   3   4  13       88.71       86.94      5.42 o
   4   4  13        3.48        2.61      2.20 o
 -10   5  13       24.96       34.54      4.36 o
  -9   5  13       36.50       33.71      3.56 o
  -8   5  13       15.45       11.43      2.11 o
  -7   5  13        5.03        1.80      0.90 o
  -6   5  13       83.20       77.19      2.75 o
  -5   5  13       39.73       36.29      1.78 o
  -4   5  13       10.88        9.66      0.99 o
  -3   5  13      187.34      191.31      3.44 o
  -2   5  13       10.13       11.32      0.99 o
  -1   5  13      113.29      132.96      3.05 o
   0   5  13       97.49       98.72      3.34 o
   1   5  13       61.05       63.27      3.08 o
   2   5  13      247.52      271.22      7.91 o
   3   5  13       25.41       23.46      3.38 o
   4   5  13      228.20      241.58      8.75 o
 -10   6  13        0.05        1.81      2.58 o
  -9   6  13        3.12        1.65      1.98 o
  -8   6  13      230.02      219.61      6.59 o
  -7   6  13       71.37       66.01      2.50 o
  -6   6  13        0.75       -0.23      0.87 o
  -5   6  13       47.49       45.79      2.41 o
  -4   6  13        3.18        3.41      0.83 o
  -3   6  13       36.92       33.37      1.58 o
  -2   6  13      153.27      151.74      3.42 o
  -1   6  13        7.29        5.62      1.22 o
   0   6  13       60.91       59.74      3.25 o
   1   6  13        0.02        0.34      1.34 o
   2   6  13       36.65       40.20      3.39 o
   3   6  13        1.93       -0.81      1.86 o
   4   6  13       10.81        5.90      2.53 o
 -10   7  13       48.59       48.75      5.43 o
  -9   7  13       89.23       93.38      6.48 o
  -8   7  13        2.68        4.39      2.25 o
  -7   7  13       78.97       70.62      2.72 o
  -6   7  13        4.78        4.03      0.85 o
  -5   7  13       22.54       23.41      1.60 o
  -4   7  13      729.38      727.34      8.67 o
  -3   7  13      204.16      192.79      3.42 o
  -2   7  13       17.26       18.73      1.33 o
  -1   7  13      148.77      147.60      3.30 o
   0   7  13       83.94       68.32      6.09 o
   1   7  13        0.69       -0.37      1.21 o
   2   7  13        0.67        1.31      1.67 o
   3   7  13       58.37       64.09      5.14 o
   4   7  13       15.87       14.86      3.04 o
  -9   8  13        1.24       -0.72      2.37 o
  -8   8  13      503.55      528.50     13.86 o
  -7   8  13      504.18      487.51      8.33 o
  -6   8  13       44.80       45.30      2.29 o
  -5   8  13      333.07      337.75      5.71 o
  -4   8  13      634.35      637.85      7.36 o
  -3   8  13      403.18      392.72      5.39 o
  -2   8  13      262.74      267.92      4.65 o
  -1   8  13       52.14       52.01      2.44 o
   0   8  13      489.82      478.85      9.75 o
   1   8  13       82.28       81.32      4.37 o
   2   8  13        4.04        0.95      1.66 o
   3   8  13      196.47      186.51      7.72 o
   4   8  13        0.62        0.57      2.29 o
  -9   9  13       63.48       60.81      6.28 o
  -8   9  13      176.27      177.87      4.87 o
  -7   9  13      191.33      191.05      4.71 o
  -6   9  13        0.46        0.53      0.84 o
  -5   9  13      140.54      155.86      4.59 o
  -4   9  13      318.31      323.34      5.50 o
  -3   9  13       74.72       80.36      2.63 o
  -2   9  13      204.29      209.41      4.11 o
  -1   9  13       47.15       41.70      2.41 o
   0   9  13      264.94      274.27      6.89 o
   1   9  13      146.12      154.22      5.33 o
   2   9  13       17.32       19.08      2.73 o
   3   9  13        0.01        0.29      2.23 o
   4   9  13       91.54       87.37      5.99 o
  -9  10  13       33.93       36.60      5.30 o
  -8  10  13      150.74      162.51      5.29 o
  -7  10  13       86.43       88.86      3.40 o
  -6  10  13       19.22       20.98      2.30 o
  -5  10  13       51.88       63.15      2.57 o
  -4  10  13        0.61        0.85      0.95 o
  -3  10  13       33.76       35.33      2.35 o
  -2  10  13      311.63      323.03      5.40 o
  -1  10  13        0.00        0.47      0.97 o
   0  10  13      106.76      111.63      4.33 o
   1  10  13      185.36      189.58      6.04 o
   2  10  13        1.30       -0.15      1.75 o
   3  10  13       37.57       38.04      5.77 o
  -9  11  13       50.63       52.41      3.34 o
  -8  11  13      417.66      457.84     10.51 o
  -7  11  13       43.34       43.16      5.57 o
  -6  11  13       34.18       35.42      2.24 o
  -5  11  13       60.43       68.67      2.77 o
  -4  11  13      109.57      104.17      2.60 o
  -3  11  13      438.23      445.73      9.48 o
  -2  11  13      358.07      362.15      5.88 o
  -1  11  13       56.83       53.24      3.73 o
   0  11  13      335.44      350.29      9.12 o
   1  11  13      133.63      136.90      5.24 o
   2  11  13       51.36       46.42      3.86 o
   3  11  13       29.21       29.96      5.42 o
  -8  12  13        3.72        0.95      1.61 o
  -7  12  13        0.09        0.08      1.00 o
  -6  12  13        1.12        0.44      1.07 o
  -5  12  13        3.27        3.54      1.17 o
  -4  12  13       54.67       53.70      2.18 o
  -3  12  13       10.48       12.47      3.28 o
  -2  12  13      104.76      113.35      3.81 o
  -1  12  13       65.82       74.73      3.90 o
   0  12  13      112.42      109.57      4.57 o
   1  12  13       76.84       80.50      4.44 o
   2  12  13      116.70      107.28      8.71 o
   3  12  13        9.93       11.18      4.00 o
  -8  13  13       15.28       19.93      4.11 o
  -7  13  13       50.40       51.32      2.67 o
  -6  13  13       62.19       67.74      3.06 o
  -5  13  13       15.51       20.49      1.82 o
  -4  13  13       62.79       67.20      4.38 o
  -3  13  13       26.83       23.28      2.03 o
  -2  13  13       57.66       62.94      2.73 o
  -1  13  13       16.36       19.55      2.48 o
   0  13  13      108.78      113.89      6.79 o
   1  13  13       10.51       11.27      3.18 o
   2  13  13      243.37      231.54     12.70 o
  -8  14  13        5.22        4.25      2.33 o
  -7  14  13       58.70       61.16      4.45 o
  -6  14  13        1.53        2.16      1.37 o
  -5  14  13       64.48       59.62      2.83 o
  -4  14  13       69.90       60.00      3.25 o
  -3  14  13        5.10        4.51      1.56 o
  -2  14  13       71.24       68.33      3.07 o
  -1  14  13       16.65       19.00      2.58 o
   0  14  13      152.40      161.26      9.12 o
   1  14  13        6.74        8.59      2.60 o
   2  14  13       68.97       72.38      8.21 o
  -7  15  13       10.82       10.74      3.05 o
  -6  15  13       88.53       90.16      3.45 o
  -5  15  13        0.53       -1.20      1.29 o
  -4  15  13      151.79      144.22      4.94 o
  -3  15  13      170.35      175.27      8.65 o
  -2  15  13       11.31       13.53      1.88 o
  -1  15  13      443.41      443.72     16.76 o
   0  15  13      440.99      434.08     16.27 o
   1  15  13       81.77       86.64      9.93 o
  -6  16  13        5.68        7.53      1.87 o
  -5  16  13        0.79        0.80      1.52 o
  -4  16  13       12.83        9.81      2.01 o
  -3  16  13        4.58        3.36      1.52 o
  -2  16  13       92.61      100.22      6.29 o
  -1  16  13       93.72       89.71      5.02 o
   0  16  13       40.68       38.31      5.54 o
   1  16  13       79.27       82.63      5.46 o
  -6  17  13       19.43       17.82      2.33 o
  -5  17  13        2.76        3.35      1.71 o
  -4  17  13        1.96        0.94      1.72 o
  -3  17  13        4.33        2.70      1.53 o
  -2  17  13        6.72        6.33      2.49 o
  -1  17  13        1.94        0.34      3.11 o
   0  17  13        9.18        6.39      3.59 o
  -4  18  13        9.38        5.70      2.57 o
  -3  18  13        5.62        6.00      1.73 o
  -2  18  13       76.93       80.48      5.04 o
  -1  18  13       17.37       16.78      4.49 o
 -10   0  14      188.80      215.45      7.87 o
  -9   0  14      240.93      257.73      7.69 o
  -8   0  14      112.54      111.98      4.87 o
  -7   0  14        9.75        8.59      1.74 o
  -6   0  14      179.30      178.85      4.59 o
  -5   0  14      528.94      516.67      7.60 o
  -4   0  14      719.82      698.70     10.10 o
  -3   0  14       59.43       60.67      2.24 o
  -2   0  14       15.39       16.08      1.40 o
  -1   0  14      779.65      702.74     10.64 o
   0   0  14       58.63       69.21      4.13 o
   1   0  14      101.17      103.31      6.43 o
   2   0  14        0.08        1.53      2.85 o
   3   0  14      189.41      186.95     11.01 o
   4   0  14       93.98       92.69      8.92 o
 -10   1  14        0.05        1.46      1.32 o
  -9   1  14        3.62        7.04      1.50 o
  -8   1  14       97.70      101.09      2.68 o
  -7   1  14       31.76       31.92      1.49 o
  -6   1  14       41.10       36.08      1.59 o
  -5   1  14        0.01       -0.57      0.57 o
  -4   1  14      124.76      131.11      2.58 o
  -3   1  14      139.73      132.89      2.37 o
  -2   1  14        0.03        0.99      0.56 o
  -1   1  14       19.55       11.20      1.07 o
   0   1  14        0.45        0.03      1.16 o
   1   1  14      330.75      371.88      9.27 o
   2   1  14      300.77      334.77     10.31 o
   3   1  14      105.41      103.49      7.65 o
   4   1  14      123.90      141.12      8.23 o
 -10   2  14       12.00        8.38      2.56 o
  -9   2  14       30.57       26.16      1.72 o
  -8   2  14       95.40       89.84      3.43 o
  -7   2  14        0.32       -0.06      0.65 o
  -6   2  14        0.11        0.57      0.71 o
  -5   2  14      348.38      355.29      4.95 o
  -4   2  14       60.11       58.50      2.10 o
  -3   2  14        5.59        4.52      0.72 o
  -2   2  14        5.68        3.81      0.71 o
  -1   2  14       16.56       13.68      1.20 o
   0   2  14        1.32        2.59      1.13 o
   1   2  14      391.58      401.53      9.74 o
   2   2  14        5.35        1.34      2.64 o
   3   2  14       29.06       29.04      3.82 o
   4   2  14      107.54      112.36      7.40 o
 -10   3  14       11.36       14.42      3.04 o
  -9   3  14      360.79      380.87      6.41 o
  -8   3  14       25.42       25.48      2.23 o
  -7   3  14      531.45      489.48      6.97 o
  -6   3  14      147.35      147.22      3.26 o
  -5   3  14        4.65        6.63      0.90 o
  -4   3  14     2001.92     1993.29     20.65 o
  -3   3  14       99.93       98.13      2.27 o
  -2   3  14       33.23       34.69      1.55 o
  -1   3  14      148.84      144.26      3.46 o
   0   3  14        0.92        0.99      1.04 o
   1   3  14      425.96      427.50     10.16 o
   2   3  14       10.06        6.35      3.50 o
   3   3  14       53.90       55.44      4.89 o
   4   3  14      118.97      114.92      6.26 o
 -10   4  14       18.92       17.96      3.52 o
  -9   4  14       22.84       24.58      2.18 o
  -8   4  14      135.57      137.41      3.93 o
  -7   4  14       18.34       20.36      1.44 o
  -6   4  14       94.67       93.16      2.66 o
  -5   4  14      397.85      396.25      5.49 o
  -4   4  14      570.78      582.69      8.12 o
  -3   4  14      128.96      121.88      2.65 o
  -2   4  14       73.02       73.16      2.08 o
  -1   4  14      101.91       92.90      2.47 o
   0   4  14       84.25       78.12      2.96 o
   1   4  14       49.50       53.85      3.95 o
   2   4  14      223.65      226.44     11.81 o
   3   4  14      106.22       99.57      6.00 o
   4   4  14        5.91        4.65      2.67 o
 -10   5  14       40.48       39.92      4.68 o
  -9   5  14       66.31       62.98      5.26 o
  -8   5  14        1.39        2.77      2.16 o
  -7   5  14       16.66       13.41      1.51 o
  -6   5  14        4.19        4.25      1.08 o
  -5   5  14      232.01      232.83      4.41 o
  -4   5  14        9.34        8.12      1.05 o
  -3   5  14       19.12       21.22      1.36 o
  -2   5  14        1.52        2.65      0.78 o
  -1   5  14       10.08        7.53      1.17 o
   0   5  14       33.43       29.38      3.60 o
   1   5  14      177.78      182.23      5.99 o
   2   5  14        2.19        1.25      2.97 o
   3   5  14        2.18        1.47      2.23 o
   4   5  14        1.44       -0.08      2.23 o
 -10   6  14       30.29       30.76      4.47 o
  -9   6  14       43.41       40.31      4.85 o
  -8   6  14      163.04      159.77      5.74 o
  -7   6  14       17.18       20.26      2.20 o
  -6   6  14       72.26       67.25      2.06 o
  -5   6  14      126.44      131.83      4.83 o
  -4   6  14       31.26       33.01      1.79 o
  -3   6  14       11.16       10.74      1.11 o
  -2   6  14      277.42      285.06      4.46 o
  -1   6  14      247.97      241.79      4.87 o
   0   6  14      149.78      155.87      6.75 o
   1   6  14       85.67       87.65      4.14 o
   2   6  14       84.52       84.81      4.66 o
   3   6  14      217.48      217.48      8.44 o
  -9   7  14       24.26       36.72      4.69 o
  -8   7  14       10.23        5.06      2.24 o
  -7   7  14      205.36      214.18      5.34 o
  -6   7  14        5.43        5.71      1.00 o
  -5   7  14      377.82      372.60      6.18 o
  -4   7  14      605.73      614.21      7.25 o
  -3   7  14      222.14      227.13      3.89 o
  -2   7  14      221.46      227.61      4.26 o
  -1   7  14      135.98      139.77      3.66 o
   0   7  14        0.43       -0.78      1.42 o
   1   7  14      350.95      339.97      8.63 o
   2   7  14        0.08        1.02      1.74 o
   3   7  14       17.29       17.58      3.32 o
  -9   8  14        2.21        2.13      2.81 o
  -8   8  14       62.84       67.29      3.15 o
  -7   8  14       17.29       16.71      1.77 o
  -6   8  14        3.46        3.43      1.15 o
  -5   8  14        7.42        6.44      1.19 o
  -4   8  14        1.22        2.08      0.85 o
  -3   8  14       41.73       42.00      1.93 o
  -2   8  14       55.49       59.38      2.51 o
  -1   8  14       28.93       26.77      1.93 o
   0   8  14       12.10       12.07      2.01 o
   1   8  14        3.24        2.30      2.64 o
   2   8  14        0.09       -0.55      3.01 o
   3   8  14       13.68       12.27      4.19 o
  -9   9  14        9.87        8.22      3.39 o
  -8   9  14       95.70      102.29     10.40 o
  -7   9  14       56.27       52.69      2.85 o
  -6   9  14        1.43        1.49      0.98 o
  -5   9  14       10.25       14.50      1.51 o
  -4   9  14       18.81       17.81      1.46 o
  -3   9  14       71.98       70.63      2.39 o
  -2   9  14       43.96       44.12      2.23 o
  -1   9  14        0.17        0.73      1.08 o
   0   9  14        6.93        5.64      1.85 o
   1   9  14      119.66      125.09      7.65 o
   2   9  14       20.73       19.58      4.57 o
   3   9  14       23.95       17.97      4.69 o
  -9  10  14       17.04       17.29      3.13 o
  -8  10  14       60.94       62.30      3.67 o
  -7  10  14       15.57       15.41      1.89 o
  -6  10  14      121.24      124.18      3.38 o
  -5  10  14        4.15        1.92      1.10 o
  -4  10  14       22.08       22.69      1.49 o
  -3  10  14       50.02       46.89      2.57 o
  -2  10  14       30.85       32.45      2.01 o
  -1  10  14       71.44       67.97      3.67 o
   0  10  14        0.13       -0.07      1.49 o
   1  10  14      126.98      132.29      7.83 o
   2  10  14        0.28        5.78      3.58 o
   3  10  14       82.90       71.11      7.95 o
  -8  11  14       50.52       52.62      3.50 o
  -7  11  14       22.10       23.27      4.13 o
  -6  11  14       31.55       31.64      2.08 o
  -5  11  14       33.19       27.82      1.87 o
  -4  11  14       18.20       15.80      1.37 o
  -3  11  14      160.04      165.11      4.28 o
  -2  11  14        0.39        0.29      1.03 o
  -1  11  14       53.40       61.89      3.36 o
   0  11  14       18.06       18.66      2.45 o
   1  11  14       17.55       23.92      4.30 o
   2  11  14       62.86       49.32      6.87 o
  -8  12  14        6.58        6.31      1.89 o
  -7  12  14       70.63       64.63      2.69 o
  -6  12  14       26.58       26.85      3.34 o
  -5  12  14      131.47      125.76      4.21 o
  -4  12  14       25.80       26.41      1.81 o
  -3  12  14       29.83       29.08      2.23 o
  -2  12  14       10.15       10.37      1.52 o
  -1  12  14       42.14       45.16      3.38 o
   0  12  14      191.33      188.82      6.21 o
   1  12  14        2.15        3.69      2.95 o
   2  12  14       67.19       47.42      6.71 o
  -8  13  14       93.38       93.15      4.67 o
  -7  13  14       76.88       77.45      3.14 o
  -6  13  14       22.61       23.05      2.26 o
  -5  13  14       19.36       22.51      1.87 o
  -4  13  14      178.58      189.03      4.06 o
  -3  13  14        5.57        5.78      1.49 o
  -2  13  14      125.15      124.80      3.77 o
  -1  13  14        1.43        0.90      1.76 o
   0  13  14       21.88       24.32      4.59 o
   1  13  14      539.74      564.19     14.23 o
   2  13  14       18.97       10.81      4.40 o
  -7  14  14       17.37       15.79      1.91 o
  -6  14  14       91.02       93.49      3.95 o
  -5  14  14       80.41       86.33      3.90 o
  -4  14  14        0.19       -0.22      1.07 o
  -3  14  14        0.43        0.54      1.25 o
  -2  14  14       32.30       30.19      2.46 o
  -1  14  14       22.00       20.04      3.02 o
   0  14  14       28.45       23.87      4.61 o
   1  14  14      226.04      240.01      8.55 o
  -7  15  14       25.69       27.46      2.40 o
  -6  15  14        0.09        1.37      1.40 o
  -5  15  14        1.75        1.88      1.56 o
  -4  15  14       52.73       55.60      2.84 o
  -3  15  14       26.16       21.93      3.09 o
  -2  15  14       13.48       16.74      2.50 o
  -1  15  14      118.07      134.00      5.90 o
   0  15  14       45.59       41.73      5.60 o
  -6  16  14       56.06       59.81      5.68 o
  -5  16  14       41.86       35.05      2.97 o
  -4  16  14       11.49        9.77      1.69 o
  -3  16  14       18.67       23.52      2.33 o
  -2  16  14       20.00       18.39      2.55 o
  -1  16  14       23.05       17.19      2.96 o
   0  16  14        0.17        1.80      3.18 o
  -5  17  14        9.64       10.13      2.67 o
  -4  17  14       10.03       12.23      2.24 o
  -3  17  14       20.54       20.06      2.62 o
  -2  17  14        0.55        1.02      2.33 o
  -1  17  14        1.67        4.34      3.49 o
 -10   1  15        4.70        4.31      1.66 o
  -9   1  15        0.03       -0.52      1.07 o
  -8   1  15        0.12       -0.01      0.69 o
  -7   1  15      347.65      322.45      4.86 o
  -6   1  15        0.86        0.81      0.69 o
  -5   1  15        7.21        6.63      0.89 o
  -4   1  15      291.73      286.86      3.96 o
  -3   1  15       14.02       13.98      0.93 o
  -2   1  15      170.69      168.30      2.73 o
  -1   1  15       57.77       52.06      2.47 o
   0   1  15       73.02       71.58      3.15 o
   1   1  15       24.85       26.85      2.78 o
   2   1  15        9.58        8.57      3.76 o
   3   1  15       53.21       60.67      5.20 o
 -10   2  15        3.62        3.61      1.57 o
  -9   2  15       58.57       54.65      2.45 o
  -8   2  15       13.47       14.57      1.16 o
  -7   2  15       21.31       21.50      1.39 o
  -6   2  15        1.90        2.06      0.81 o
  -5   2  15       73.73       75.56      1.74 o
  -4   2  15       31.02       30.80      1.44 o
  -3   2  15       60.52       59.37      2.03 o
  -2   2  15        0.90       -0.16      0.60 o
  -1   2  15      558.00      557.52      8.69 o
   0   2  15       21.14       18.61      2.06 o
   1   2  15       29.54       33.82      9.28 o
   2   2  15        3.28        0.58      2.92 o
   3   2  15        4.46        1.04      2.28 o
 -10   3  15        0.00       -1.24      1.39 o
  -9   3  15       32.00       30.43      2.02 o
  -8   3  15       29.31       29.60      2.03 o
  -7   3  15       41.67       41.43      2.03 o
  -6   3  15       32.52       28.39      1.76 o
  -5   3  15       84.45       82.77      1.87 o
  -4   3  15        1.72        1.12      0.75 o
  -3   3  15       15.05       13.73      1.01 o
  -2   3  15       42.29       39.31      1.78 o
  -1   3  15       10.67       10.12      1.49 o
   0   3  15        4.31        4.19      1.37 o
   1   3  15        2.96        2.46      1.76 o
   2   3  15        2.32        1.48      3.06 o
   3   3  15        3.42        4.76      2.80 o
 -10   4  15       21.83       19.58      2.23 o
  -9   4  15      372.64      407.66      9.44 o
  -8   4  15      120.22      122.39      3.60 o
  -7   4  15        0.00       -0.06      0.90 o
  -6   4  15       82.13       85.03      2.72 o
  -5   4  15        9.66       11.01      1.15 o
  -4   4  15      336.15      320.93      5.28 o
  -3   4  15        0.80        0.66      0.77 o
  -2   4  15       96.48       92.84      2.77 o
  -1   4  15      501.36      455.15      7.39 o
   0   4  15       66.39       64.78      5.80 o
   1   4  15        8.30       13.26      2.27 o
   2   4  15        0.28        2.12      3.19 o
   3   4  15        2.45        4.96      2.59 o
 -10   5  15       55.66       61.73     10.15 o
  -9   5  15       56.20       48.54      5.08 o
  -8   5  15      453.14      448.21      7.98 o
  -7   5  15      170.72      170.29      4.84 o
  -6   5  15       75.26       78.55      3.17 o
  -5   5  15      197.10      206.24      4.29 o
  -4   5  15       67.16       71.55      3.20 o
  -3   5  15      150.34      149.31      3.12 o
  -2   5  15      133.66      130.86      2.99 o
  -1   5  15       74.50       74.60      3.00 o
   0   5  15      113.57      113.29      4.31 o
   1   5  15      157.21      168.42      6.32 o
   2   5  15       18.01       18.54      4.64 o
   3   5  15       97.91      100.01      6.30 o
  -9   6  15      165.89      170.04      8.79 o
  -8   6  15       24.39       24.45      2.30 o
  -7   6  15        3.30        2.41      1.13 o
  -6   6  15       48.72       59.51      2.14 o
  -5   6  15      281.89      289.73      5.34 o
  -4   6  15       11.45       10.33      1.12 o
  -3   6  15      276.34      279.94      4.52 o
  -2   6  15       31.50       29.13      1.70 o
  -1   6  15       39.47       30.06      2.14 o
   0   6  15      148.18      156.54      5.52 o
   1   6  15      117.97      119.93      7.40 o
   2   6  15        1.93        8.39      3.97 o
   3   6  15        1.02        1.06      2.36 o
  -9   7  15      137.54      151.88      8.49 o
  -8   7  15       70.42       76.98      3.40 o
  -7   7  15       57.06       56.59      2.85 o
  -6   7  15       85.45       98.82      3.78 o
  -5   7  15       40.27       40.42      2.25 o
  -4   7  15      181.44      188.85      3.52 o
  -3   7  15      348.90      354.00      5.97 o
  -2   7  15       25.50       25.63      1.65 o
  -1   7  15       15.56       15.30      1.75 o
   0   7  15      157.14      159.52      5.28 o
   1   7  15      344.23      351.64     13.40 o
   2   7  15       34.96       40.61      6.22 o
   3   7  15       23.79       18.76      5.06 o
  -9   8  15      132.28      123.02      7.87 o
  -8   8  15       28.78       29.73      7.41 o
  -7   8  15       21.62       23.08      2.11 o
  -6   8  15       54.61       50.29      2.30 o
  -5   8  15        1.79        0.44      1.02 o
  -4   8  15        3.00        3.30      0.91 o
  -3   8  15       87.42       87.20      5.18 o
  -2   8  15        0.24       -0.25      0.89 o
  -1   8  15       27.95       27.30      2.36 o
   0   8  15      283.50      281.34      7.50 o
   1   8  15      130.88      141.52      8.16 o
   2   8  15       73.71       75.51      8.38 o
  -9   9  15       71.86       76.79      5.43 o
  -8   9  15       25.69       26.01      2.61 o
  -7   9  15       70.19       81.95      6.20 o
  -6   9  15      160.64      164.43      6.37 o
  -5   9  15      209.20      202.95      4.61 o
  -4   9  15        0.02       -0.37      0.83 o
  -3   9  15      101.99      102.22      3.00 o
  -2   9  15      152.30      169.60      4.22 o
  -1   9  15        4.85        3.65      1.52 o
   0   9  15       73.62       91.21      5.12 o
   1   9  15      809.07      845.10     25.06 o
   2   9  15        4.91        5.00      3.70 o
  -8  10  15        8.59        8.28      1.92 o
  -7  10  15       26.75       33.56      4.74 o
  -6  10  15       32.71       26.90      1.96 o
  -5  10  15      105.95      107.68      3.50 o
  -4  10  15        1.81        2.57      0.96 o
  -3  10  15        9.60        6.94      1.26 o
  -2  10  15       56.65       62.24      2.94 o
  -1  10  15       56.79       56.13      4.04 o
   0  10  15        1.03        0.82      1.81 o
   1  10  15      221.36      238.38     10.84 o
   2  10  15       24.40       26.18      5.53 o
  -8  11  15      250.82      265.38     10.63 o
  -7  11  15      139.09      141.33     10.33 o
  -6  11  15        1.47        2.47      1.26 o
  -5  11  15      392.59      382.43      6.30 o
  -4  11  15      149.50      149.03      3.55 o
  -3  11  15        0.01        0.47      0.96 o
  -2  11  15      320.24      325.20      6.25 o
  -1  11  15       31.05       26.84      2.92 o
   0  11  15      101.96      110.80      4.70 o
   1  11  15       60.68       54.77      6.00 o
   2  11  15       15.60       11.37      4.47 o
  -8  12  15        2.38        2.70      1.81 o
  -7  12  15        2.40        4.96      1.26 o
  -6  12  15       89.23       94.40      3.76 o
  -5  12  15      162.88      150.34      4.50 o
  -4  12  15       49.63       50.61      2.36 o
  -3  12  15       99.75      107.95      3.33 o
  -2  12  15       17.56       17.93      1.95 o
  -1  12  15      174.86      164.61      7.77 o
   0  12  15      132.67      115.53      7.92 o
   1  12  15        0.29       -1.00      2.96 o
  -7  13  15        4.95        3.54      1.35 o
  -6  13  15       19.04       18.97      2.17 o
  -5  13  15       12.46       10.27      2.46 o
  -4  13  15       25.04       25.46      1.95 o
  -3  13  15       27.37       24.07      2.07 o
  -2  13  15        0.20       -0.46      1.29 o
  -1  13  15       76.31       75.20      4.79 o
   0  13  15        0.10        2.16      3.06 o
   1  13  15        7.20        1.27      3.16 o
  -7  14  15        2.66        2.56      1.41 o
  -6  14  15       29.38       29.35      2.38 o
  -5  14  15       18.36       15.51      2.19 o
  -4  14  15       56.37       55.79      2.92 o
  -3  14  15       26.33       27.46      2.39 o
  -2  14  15        9.55        9.33      2.22 o
  -1  14  15      186.22      197.82      7.83 o
   0  14  15        0.80        1.52      2.94 o
  -6  15  15        6.19        5.46      1.83 o
  -5  15  15        0.35       -1.42      1.42 o
  -4  15  15      118.26      119.07      3.83 o
  -3  15  15       93.96       91.00      3.77 o
  -2  15  15       77.72       81.41      4.42 o
  -1  15  15      163.34      156.80      6.45 o
  -5  16  15        0.78       -0.01      1.57 o
  -4  16  15        0.10        0.41      1.27 o
  -3  16  15        4.17        2.59      1.54 o
  -2  16  15        2.28        1.70      1.97 o
 -10   0  16      125.97      150.07      7.13 o
  -9   0  16      428.01      461.26     11.51 o
  -8   0  16        0.00        0.21      1.10 o
  -7   0  16       71.11       73.45      3.72 o
  -6   0  16      206.46      207.97      5.58 o
  -5   0  16        1.53        0.71      1.16 o
  -4   0  16      463.84      428.01      8.08 o
  -3   0  16       43.09       44.05      2.27 o
  -2   0  16        3.61        4.55      1.30 o
  -1   0  16      127.65      119.17      5.46 o
   0   0  16       23.80       23.23      3.19 o
   1   0  16      160.75      175.31      8.66 o
   3   0  16        0.57       -1.14      3.29 o
 -10   1  16      272.03      281.71      5.79 o
  -9   1  16       29.38       33.04      1.85 o
  -8   1  16       64.81       62.44      2.12 o
  -7   1  16       31.65       31.03      1.69 o
  -6   1  16       47.08       47.60      2.06 o
  -5   1  16      311.29      307.78      4.04 o
  -4   1  16        2.60        0.47      0.74 o
  -3   1  16      130.61      132.62      2.46 o
  -2   1  16       37.99       36.81      1.61 o
  -1   1  16        1.81        2.50      1.26 o
   0   1  16      221.91      219.15      6.01 o
   1   1  16        1.78        0.34      1.78 o
   3   1  16       25.77       35.06      4.41 o
 -10   2  16        7.18        7.65      2.52 o
  -9   2  16      201.57      206.68      4.11 o
  -8   2  16        3.23        5.43      1.00 o
  -7   2  16       12.84        9.67      1.14 o
  -6   2  16      134.16      131.25      3.08 o
  -5   2  16        4.78        3.34      0.75 o
  -4   2  16       91.42       88.46      2.43 o
  -3   2  16      319.88      328.93      4.12 o
  -2   2  16        5.64        5.41      1.11 o
  -1   2  16       67.23       67.17      2.93 o
   0   2  16      266.98      246.51      9.15 o
   1   2  16      140.87      148.41      5.60 o
   3   2  16        0.32        1.40      2.63 o
  -9   3  16        5.09        3.93      1.07 o
  -8   3  16       72.33       73.42      2.33 o
  -7   3  16       12.60       11.24      1.19 o
  -6   3  16       97.24       90.47      2.93 o
  -5   3  16       63.59       64.85      1.88 o
  -4   3  16      316.92      309.18      4.34 o
  -3   3  16      176.98      182.80      3.14 o
  -2   3  16        2.59        1.09      0.85 o
  -1   3  16       17.93       14.52      1.67 o
   0   3  16      326.87      334.41      7.88 o
   1   3  16      105.57      128.14      5.23 o
  -9   4  16        0.04        0.03      1.08 o
  -8   4  16       18.91       18.61      1.71 o
  -7   4  16        8.30        6.04      1.13 o
  -6   4  16       21.72       18.29      1.61 o
  -5   4  16      304.04      302.07      4.79 o
  -4   4  16      256.39      252.48      4.51 o
  -3   4  16       95.58       94.43      2.43 o
  -2   4  16       40.14       34.45      1.87 o
  -1   4  16       53.75       55.22      2.79 o
   0   4  16       30.43       33.13      4.28 o
   1   4  16       10.80       11.43      2.32 o
   2   4  16       54.39       64.05      7.76 o
  -9   5  16       47.53       50.81      2.60 o
  -8   5  16        0.94        2.67      1.35 o
  -7   5  16        1.60        3.56      1.30 o
  -6   5  16       80.70       85.36      5.65 o
  -5   5  16       15.17       13.97      1.77 o
  -4   5  16       14.75       13.92      1.27 o
  -3   5  16       67.47       73.37      2.22 o
  -2   5  16        5.65        8.04      1.16 o
  -1   5  16        0.29        0.34      1.25 o
   0   5  16       47.25       52.21      3.40 o
   1   5  16      162.79      189.43      9.37 o
   2   5  16        5.04        2.05      3.37 o
  -9   6  16       13.38       12.84      2.92 o
  -8   6  16        0.11        0.03      1.70 o
  -7   6  16        2.17        2.96      1.51 o
  -6   6  16       95.20       81.84      2.61 o
  -5   6  16      218.34      227.79      4.82 o
  -4   6  16        0.43        1.49      0.94 o
  -3   6  16      144.67      143.53      3.00 o
  -2   6  16        0.87        0.27      0.90 o
  -1   6  16        7.48        9.21      1.53 o
   0   6  16      504.48      519.35     10.52 o
   1   6  16        0.89       -0.93      2.68 o
   2   6  16       22.72       15.65      4.72 o
  -9   7  16       62.23       62.84      3.55 o
  -8   7  16      241.95      234.92      6.78 o
  -7   7  16       10.18        9.70      1.72 o
  -6   7  16       69.31       63.35      2.48 o
  -5   7  16      734.65      728.69     10.37 o
  -4   7  16      121.78      125.61      4.69 o
  -3   7  16       30.21       27.68      1.69 o
  -2   7  16      170.70      175.89      3.94 o
  -1   7  16       13.61       15.18      2.17 o
   0   7  16        0.05       -1.13      1.96 o
   1   7  16        0.01       -0.06      2.88 o
   2   7  16       37.52       33.45      6.13 o
  -9   8  16       20.82       24.31      2.61 o
  -8   8  16        1.57        0.62      1.45 o
  -7   8  16        0.07        1.46      2.21 o
  -6   8  16       15.08       18.41      2.57 o
  -5   8  16      123.46      115.09      3.55 o
  -4   8  16        8.78        8.22      1.16 o
  -3   8  16       15.76       18.77      1.53 o
  -2   8  16       81.49       82.86      2.93 o
  -1   8  16        3.86        0.54      1.34 o
   0   8  16        0.04        0.51      1.99 o
   1   8  16       47.35       46.54      5.56 o
   2   8  16       10.20        4.73      3.90 o
  -8   9  16      129.24      123.05      5.94 o
  -7   9  16        8.79        9.41      2.01 o
  -6   9  16       12.72        9.87      6.51 o
  -5   9  16      203.63      200.48      5.94 o
  -4   9  16        6.03        5.14      1.11 o
  -3   9  16      161.37      161.20      3.52 o
  -2   9  16       21.42       21.34      2.93 o
  -1   9  16       98.32      100.27      4.04 o
   0   9  16      174.63      182.09      6.60 o
   1   9  16        1.98       -0.09      2.81 o
  -8  10  16        7.56       10.84      4.45 o
  -7  10  16       48.74       46.08      3.67 o
  -6  10  16        0.66        0.46      1.16 o
  -5  10  16      205.03      211.99      4.54 o
  -4  10  16       44.66       44.01      2.26 o
  -3  10  16        3.85        4.76      1.13 o
  -2  10  16       22.21       21.91      2.81 o
  -1  10  16       10.70        9.31      2.29 o
   0  10  16      285.12      306.71     14.10 o
   1  10  16        8.83        3.87      3.15 o
  -8  11  16        0.28        0.09      1.67 o
  -7  11  16        7.99        7.86      2.46 o
  -6  11  16      154.56      145.19      6.33 o
  -5  11  16       36.72       36.29      2.50 o
  -4  11  16        2.79        4.26      1.25 o
  -3  11  16        9.00        5.76      1.25 o
  -2  11  16      218.46      244.12      6.85 o
  -1  11  16        5.20        3.07      2.14 o
   0  11  16        0.84       -2.61      2.72 o
  -7  12  16        2.31        1.61      1.55 o
  -6  12  16        1.18        1.77      1.39 o
  -5  12  16       20.63       16.80      2.19 o
  -4  12  16       30.29       28.81      2.34 o
  -3  12  16        3.61        1.76      1.17 o
  -2  12  16        0.02       -1.73      1.73 o
  -1  12  16       28.62       32.07      3.56 o
   0  12  16       24.37       29.54      4.82 o
  -7  13  16        0.67        0.54      1.33 o
  -6  13  16        0.29       -1.29      1.29 o
  -5  13  16        6.69        6.69      1.82 o
  -4  13  16        3.35        3.37      1.41 o
  -3  13  16        0.03       -0.85      1.12 o
  -2  13  16        0.68        1.28      1.84 o
  -1  13  16        7.03        6.02      2.42 o
   0  13  16       48.22       47.62      5.94 o
  -6  14  16       21.32       23.46      2.49 o
  -5  14  16        9.79        6.69      1.90 o
  -4  14  16       64.18       68.12      3.15 o
  -3  14  16       16.79       20.26      1.93 o
  -2  14  16        0.61       -2.06      2.06 o
  -1  14  16        2.66        3.65      2.41 o
  -5  15  16       55.52       49.82      3.65 o
  -4  15  16       62.99       67.72      3.18 o
  -3  15  16        0.80        0.21      1.29 o
  -2  15  16       13.33       14.84      2.55 o
  -9   1  17      280.74      286.12      5.27 o
  -8   1  17      106.16      104.69      3.06 o
  -7   1  17        0.02        0.70      0.96 o
  -6   1  17      179.24      185.61      3.88 o
  -5   1  17        0.83        1.08      0.70 o
  -4   1  17        1.46        1.37      0.81 o
  -3   1  17        2.84        1.70      0.75 o
  -2   1  17       49.17       40.26      2.06 o
  -1   1  17       92.49       90.19      5.04 o
   0   1  17       33.35       30.43      2.83 o
   1   1  17        0.64        1.74      1.84 o
  -9   2  17       58.35       59.65      2.46 o
  -8   2  17        6.18        6.03      1.20 o
  -7   2  17      109.23      114.94      3.00 o
  -6   2  17       18.63       21.92      1.62 o
  -5   2  17       24.33       26.25      1.34 o
  -4   2  17       65.25       63.25      2.17 o
  -3   2  17        4.88        5.07      0.87 o
  -2   2  17      241.32      230.75      4.33 o
  -1   2  17       57.41       54.85      3.11 o
   0   2  17       32.72       36.73      3.08 o
   1   2  17        2.05        2.56      2.75 o
  -9   3  17       12.04       11.94      1.65 o
  -8   3  17       31.85       27.49      2.90 o
  -7   3  17       48.24       54.71      2.30 o
  -6   3  17        3.81        3.88      1.02 o
  -5   3  17       24.60       21.29      1.27 o
  -4   3  17      291.30      297.71      5.33 o
  -3   3  17        2.31        1.80      0.89 o
  -2   3  17       11.38       10.22      1.31 o
  -1   3  17       43.50       48.21      3.20 o
   0   3  17       23.05       20.46      2.54 o
   1   3  17        8.68       10.20      3.33 o
  -9   4  17        4.28        6.11      1.43 o
  -8   4  17       19.80       15.63      2.70 o
  -7   4  17       30.01       28.95      2.03 o
  -6   4  17       23.21       19.60      1.76 o
  -5   4  17       94.91       83.46      2.40 o
  -4   4  17        6.76        4.96      1.01 o
  -3   4  17        0.12        0.70      0.84 o
  -2   4  17       49.24       46.63      2.33 o
  -1   4  17       75.14       78.92      5.72 o
   0   4  17       40.95       48.04      3.51 o
   1   4  17       20.53       20.58      4.00 o
  -9   5  17       23.07       24.15      2.22 o
  -8   5  17      331.78      348.63      8.80 o
  -7   5  17       59.39       67.77      6.12 o
  -6   5  17       74.16       71.57      2.46 o
  -5   5  17      200.96      207.02      4.44 o
  -4   5  17       62.41       61.94      2.33 o
  -3   5  17      287.84      302.27      4.94 o
  -2   5  17       14.80       17.93      1.66 o
  -1   5  17      346.01      354.12      7.29 o
   0   5  17      832.95      883.70     26.70 o
   1   5  17       15.00       11.32      3.50 o
  -9   6  17        3.99        3.45      1.38 o
  -8   6  17       15.98       19.49      5.04 o
  -7   6  17        1.78        2.65      1.74 o
  -6   6  17        7.49        6.75      1.21 o
  -5   6  17        0.30        1.48      0.90 o
  -4   6  17        5.48        4.98      1.10 o
  -3   6  17       98.00      104.99      2.89 o
  -2   6  17       11.07        8.18      1.34 o
  -1   6  17        0.01       -1.30      1.30 o
   0   6  17      432.04      444.49      9.69 o
   1   6  17       17.37       13.76      3.77 o
  -8   7  17       36.06       39.63      3.25 o
  -7   7  17        3.01        3.05      1.61 o
  -6   7  17        0.02        0.70      1.05 o
  -5   7  17       18.12       16.36      1.30 o
  -4   7  17       32.87       34.17      1.87 o
  -3   7  17       20.05       19.19      1.60 o
  -2   7  17       51.97       61.58      2.75 o
  -1   7  17       44.95       45.81      3.56 o
   0   7  17      141.68      146.12      5.37 o
   1   7  17        1.63        3.27      3.00 o
  -8   8  17       27.40       25.63      7.20 o
  -7   8  17       70.64       64.26      4.03 o
  -6   8  17       12.66       15.67      2.30 o
  -5   8  17      160.62      159.00      5.70 o
  -4   8  17       29.84       29.72      1.82 o
  -3   8  17       34.56       34.60      1.98 o
  -2   8  17      270.85      256.14      5.62 o
  -1   8  17      199.38      208.94      7.18 o
   0   8  17        1.79        6.06      2.10 o
   1   8  17        1.05        0.34      2.87 o
  -8   9  17       16.98       20.51      2.64 o
  -7   9  17       10.95        9.60      2.18 o
  -6   9  17       18.48       19.24      2.02 o
  -5   9  17       50.69       51.90      2.88 o
  -4   9  17       14.85       17.24      2.43 o
  -3   9  17        9.88        9.06      1.36 o
  -2   9  17        4.81        3.72      1.61 o
  -1   9  17       14.16       16.13      2.16 o
   0   9  17       52.90       58.91      3.76 o
  -8  10  17        9.41        6.07      3.16 o
  -7  10  17       16.90       18.28      3.71 o
  -6  10  17       63.53       61.06      3.22 o
  -5  10  17       50.14       51.15      2.94 o
  -4  10  17       98.65      102.57      3.56 o
  -3  10  17        4.12        4.35      1.32 o
  -2  10  17       15.15       15.34      2.04 o
  -1  10  17        1.06        1.52      1.82 o
   0  10  17      332.50      336.29     13.77 o
  -7  11  17        0.08        1.30      1.82 o
  -6  11  17        6.81        6.86      2.50 o
  -5  11  17      206.48      207.81      5.92 o
  -4  11  17      112.33      101.85      4.90 o
  -3  11  17        1.44        0.26      1.14 o
  -2  11  17        4.24        3.83      1.66 o
  -1  11  17       95.87       89.72      6.42 o
   0  11  17      214.03      217.63     11.15 o
  -7  12  17       52.91       56.90      2.97 o
  -6  12  17      104.61      115.62      4.33 o
  -5  12  17        0.73        1.52      1.54 o
  -4  12  17        9.11       11.52      1.72 o
  -3  12  17       13.64       15.08      1.78 o
  -2  12  17        1.65        3.31      1.65 o
  -1  12  17       13.77       11.59      2.71 o
  -6  13  17        3.67        1.94      2.35 o
  -5  13  17       27.25       25.87      2.68 o
  -4  13  17        9.47        9.15      1.81 o
  -3  13  17        1.61        1.68      1.31 o
  -2  13  17        8.32        7.74      1.91 o
  -5  14  17        1.34        2.57      3.58 o
  -4  14  17        5.24        5.28      1.54 o
  -3  14  17        6.51        8.94      1.66 o
  -9   0  18       11.93       10.63      2.04 o
  -8   0  18        2.33        0.53      1.37 o
  -7   0  18        3.62        2.94      1.60 o
  -6   0  18      169.60      153.94      5.19 o
  -5   0  18      703.34      680.93     10.61 o
  -4   0  18      103.26      110.96      3.86 o
  -3   0  18        2.11        1.78      1.16 o
  -2   0  18      270.72      283.15      9.39 o
  -1   0  18      157.42      163.81     10.42 o
   0   0  18       61.40       66.26      6.64 o
  -9   1  18       12.76       13.77      1.96 o
  -8   1  18       33.25       37.64      2.22 o
  -7   1  18       19.89       20.27      1.76 o
  -6   1  18        0.16       -0.78      0.93 o
  -5   1  18        5.62        3.56      0.96 o
  -4   1  18      551.71      563.85      6.81 o
  -3   1  18       26.32       31.98      1.64 o
  -2   1  18        3.30        3.50      1.47 o
  -1   1  18      314.14      317.74      7.05 o
   0   1  18      191.95      207.98      9.09 o
  -9   2  18        0.05        0.07      1.09 o
  -8   2  18        0.75        0.34      0.99 o
  -7   2  18       86.20       82.18      2.94 o
  -6   2  18       25.14       29.30      1.91 o
  -5   2  18        6.41        4.51      0.89 o
  -4   2  18       31.71       32.18      1.65 o
  -3   2  18        6.62        7.02      1.15 o
  -2   2  18        0.22       -0.23      1.24 o
  -1   2  18      520.50      519.96      9.48 o
   0   2  18       72.00       79.36      4.12 o
  -9   3  18      193.72      193.93      5.32 o
  -8   3  18       27.56       27.99      1.97 o
  -7   3  18        1.89        1.95      1.10 o
  -6   3  18      151.15      150.67      3.67 o
  -5   3  18        0.10        0.51      0.79 o
  -4   3  18      167.06      158.50      3.24 o
  -3   3  18      102.60       94.00      2.63 o
  -2   3  18        0.18        0.32      1.38 o
  -1   3  18        6.23        4.75      1.86 o
   0   3  18        1.26        1.49      1.80 o
  -9   4  18       18.58       17.97      2.02 o
  -8   4  18        7.71        7.94      1.64 o
  -7   4  18       32.55       35.16      2.68 o
  -6   4  18       14.54       18.20      1.90 o
  -5   4  18      176.30      174.75      3.37 o
  -4   4  18        0.01       -0.48      0.86 o
  -3   4  18        3.01        1.88      0.98 o
  -2   4  18       62.08       57.18      2.98 o
  -1   4  18       17.99       20.01      2.33 o
   0   4  18       42.22       38.32      3.24 o
  -8   5  18        0.03        1.22      1.27 o
  -7   5  18       12.78        6.16      1.56 o
  -6   5  18        0.13       -0.39      0.98 o
  -5   5  18        1.11       -0.91      0.91 o
  -4   5  18        9.41        8.68      1.18 o
  -3   5  18        2.45        3.93      1.11 o
  -2   5  18       61.30       52.16      2.91 o
  -1   5  18       54.73       52.59      3.24 o
   0   5  18        6.77        3.35      1.91 o
  -8   6  18       45.32       41.80      3.45 o
  -7   6  18        0.59        1.31      1.57 o
  -6   6  18      114.26      120.37      4.55 o
  -5   6  18      173.00      169.37      3.66 o
  -4   6  18        4.93        5.38      1.15 o
  -3   6  18        2.19        3.49      1.05 o
  -2   6  18       57.46       53.19      3.36 o
  -1   6  18       94.24       98.81      4.22 o
   0   6  18       92.11       92.18      5.37 o
  -8   7  18        9.93       10.66      2.20 o
  -7   7  18       82.81       75.54      6.92 o
  -6   7  18        7.33        6.18      1.48 o
  -5   7  18       46.83       48.13      2.16 o
  -4   7  18       24.21       25.06      1.92 o
  -3   7  18       77.49       88.72      3.77 o
  -2   7  18       27.89       24.90      2.39 o
  -1   7  18        5.06        3.51      1.75 o
   0   7  18      111.71      125.14      5.00 o
  -8   8  18        5.94        6.30      1.99 o
  -7   8  18        7.66        6.78      3.26 o
  -6   8  18       13.39       11.48      1.74 o
  -5   8  18        1.08        1.47      1.33 o
  -4   8  18        2.29        1.28      1.21 o
  -3   8  18       76.84       78.43      3.18 o
  -2   8  18        0.50       -0.30      1.44 o
  -1   8  18        4.99        3.11      1.69 o
   0   8  18       15.45       13.08      3.11 o
  -7   9  18        4.89        5.37      2.00 o
  -6   9  18       61.84       58.15      3.20 o
  -5   9  18        3.79        2.17      1.36 o
  -4   9  18        3.60        2.41      1.30 o
  -3   9  18       25.16       24.70      2.06 o
  -2   9  18        6.78        6.02      1.81 o
  -1   9  18        1.94        0.35      1.84 o
  -7  10  18        4.83        5.32      2.24 o
  -6  10  18       90.58       86.40      3.78 o
  -5  10  18       24.84       24.61      3.42 o
  -4  10  18       46.66       48.24      3.89 o
  -3  10  18        4.37        4.38      1.41 o
  -2  10  18       13.96       16.08      2.16 o
  -1  10  18       28.70       23.32      2.76 o
  -6  11  18       91.63       84.84      3.82 o
  -5  11  18       96.60      104.70      4.35 o
  -4  11  18       23.02       19.95      2.03 o
  -3  11  18      116.85      125.95      3.81 o
  -2  11  18        6.08        5.82      1.78 o
  -5  12  18       17.66       13.86      3.15 o
  -4  12  18        6.33        6.46      1.61 o
  -3  12  18       20.49       19.77      2.23 o
  -8   1  19        4.62        3.37      1.21 o
  -7   1  19        0.59        1.00      1.24 o
  -6   1  19       76.82       74.57      3.09 o
  -5   1  19       52.58       47.24      2.02 o
  -4   1  19      144.42      145.81      3.90 o
  -3   1  19        7.50        8.02      1.31 o
  -2   1  19       55.42       51.93      3.19 o
  -1   1  19      280.07      289.54     10.07 o
   0   1  19        7.46        8.21      2.43 o
  -8   2  19       91.03       95.77      3.28 o
  -7   2  19        4.06        2.57      1.39 o
  -6   2  19       41.52       48.14      4.00 o
  -5   2  19       15.32       16.18      1.37 o
  -4   2  19       22.31       23.22      1.62 o
  -3   2  19        0.39        0.15      0.99 o
  -2   2  19      126.39      130.65      4.39 o
  -1   2  19      784.29      817.65     13.20 o
   0   2  19        1.30        0.33      2.09 o
  -8   3  19        2.08        2.67      1.47 o
  -7   3  19       60.99       57.85      2.91 o
  -6   3  19        8.25        5.68      1.43 o
  -5   3  19        0.28       -0.15      0.94 o
  -4   3  19       64.69       61.77      2.46 o
  -3   3  19        2.72        3.67      1.16 o
  -2   3  19       63.46       62.02      6.13 o
  -1   3  19       69.61       65.65      4.48 o
   0   3  19        5.57        4.49      1.94 o
  -8   4  19        2.53        1.51      1.95 o
  -7   4  19        3.05        2.55      1.51 o
  -6   4  19       29.78       29.90      1.86 o
  -5   4  19      105.27      103.21      4.30 o
  -4   4  19        7.12        7.10      1.26 o
  -3   4  19        0.09       -0.35      1.11 o
  -2   4  19      131.30      133.94      4.48 o
  -1   4  19        6.22        9.29      2.00 o
   0   4  19        2.34        2.16      1.85 o
  -8   5  19        0.42       -1.12      1.31 o
  -7   5  19       85.47       84.72      4.72 o
  -6   5  19        0.86        1.11      1.05 o
  -5   5  19        1.12        1.87      1.05 o
  -4   5  19       14.54       13.73      1.63 o
  -3   5  19       37.70       31.32      2.20 o
  -2   5  19       38.06       32.69      2.67 o
  -1   5  19       13.25       14.79      2.20 o
  -8   6  19        1.66        4.11      2.08 o
  -7   6  19       21.25       27.10      3.85 o
  -6   6  19        5.02        3.98      1.37 o
  -5   6  19       30.95       32.00      1.87 o
  -4   6  19       32.75       32.99      2.67 o
  -3   6  19       16.33       16.66      1.95 o
  -2   6  19        0.97       -1.47      1.47 o
  -1   6  19       64.69       57.90      4.14 o
  -7   7  19        0.17       -0.59      1.67 o
  -6   7  19        2.74        3.45      1.46 o
  -5   7  19      220.56      219.33      4.30 o
  -4   7  19       12.23       15.35      1.93 o
  -3   7  19       17.56       19.95      2.15 o
  -2   7  19       72.27       73.13      3.77 o
  -1   7  19       53.35       49.74      3.25 o
  -7   8  19       98.81      105.25      5.28 o
  -6   8  19      238.86      249.51      6.20 o
  -5   8  19       44.22       52.02      3.64 o
  -4   8  19        6.97        6.87      1.58 o
  -3   8  19       11.31       10.03      1.66 o
  -2   8  19        2.86        1.35      1.65 o
  -6   9  19       17.15       15.57      2.04 o
  -5   9  19       54.90       63.82      4.65 o
  -4   9  19       38.71       42.09      2.72 o
  -3   9  19        5.96        6.34      1.70 o
  -2   9  19       18.75       19.09      2.97 o
  -6  10  19        4.39        3.68      2.01 o
  -5  10  19       19.82       20.33      2.47 o
  -4  10  19       35.52       36.88      2.57 o
  -3  10  19        5.61        7.10      1.81 o
  -7   0  20       24.68       26.14      3.05 o
  -6   0  20       85.33       94.59     14.41 o
  -5   0  20       11.98        6.34      1.60 o
  -4   0  20       24.18       27.64      2.36 o
  -3   0  20       72.42       59.13      9.55 o
  -2   0  20       83.02       83.55      5.83 o
  -1   0  20       14.12       10.88      4.16 o
  -7   1  20        3.28        1.75      1.85 o
  -6   1  20        5.67        5.88      1.49 o
  -5   1  20        6.27        6.69      1.15 o
  -4   1  20       25.98       22.44      1.55 o
  -3   1  20        0.08       -0.63      1.39 o
  -2   1  20       84.47       84.51      4.10 o
  -1   1  20       10.31        7.96      2.08 o
  -7   2  20        7.99        7.05      1.54 o
  -6   2  20       46.90       50.07      2.93 o
  -5   2  20        7.11        5.54      1.13 o
  -4   2  20       18.67       16.84      1.63 o
  -3   2  20        0.29        0.66      1.42 o
  -2   2  20        4.71        5.96      1.94 o
  -1   2  20      157.89      176.94      5.47 o
  -7   3  20       20.06       18.87      2.33 o
  -6   3  20        0.55        0.36      1.55 o
  -5   3  20      220.77      226.74      4.58 o
  -4   3  20      133.35      143.04      3.56 o
  -3   3  20       24.52       19.47      3.72 o
  -2   3  20      163.51      170.02      6.24 o
  -7   4  20        1.44        1.12      1.49 o
  -6   4  20      242.34      246.57      5.09 o
  -5   4  20       12.72       14.58      1.73 o
  -4   4  20       75.38       76.57      2.87 o
  -3   4  20      103.11       93.71      3.71 o
  -2   4  20       33.15       30.84      2.85 o
  -7   5  20       15.76       17.04      2.33 o
  -6   5  20        0.81        2.54      1.44 o
  -5   5  20      172.27      176.91      3.98 o
  -4   5  20       19.43       19.13      1.84 o
  -3   5  20        2.63        2.33      1.99 o
  -2   5  20       52.80       51.79      3.35 o
  -6   6  20       37.60       37.97      2.71 o
  -5   6  20       29.09       29.87      1.81 o
  -4   6  20        9.62        8.68      1.52 o
  -3   6  20        3.19        1.85      1.55 o
  -2   6  20      204.46      207.73      6.43 o
  -6   7  20       27.25       31.98      2.30 o
  -5   7  20       39.47       38.36      2.07 o
  -4   7  20       48.89       51.84      3.46 o
  -3   7  20       13.96       11.28      1.97 o
  -5   8  20       31.42       30.28      2.85 o
  -4   8  20       13.84       16.60      1.86 o
  -6   1  21        3.70        2.40      1.46 o
  -5   1  21        0.10        0.59      1.01 o
  -4   1  21       21.87       25.96      2.02 o
  -3   1  21       48.09       46.29      3.10 o
  -6   2  21        7.93        7.67      2.14 o
  -5   2  21        5.54        5.71      1.33 o
  -4   2  21        2.23        0.56      1.20 o
  -3   2  21       48.80       47.17      3.47 o
  -6   3  21      126.07      132.86      8.02 o
  -5   3  21       40.68       37.90      2.19 o
  -4   3  21        1.72        2.50      1.26 o
  -3   3  21        6.41        6.38      1.83 o
  -5   4  21        6.67        4.35      1.22 o
  -4   4  21        0.02       -0.39      1.15 o
 
